# Supplementary material for: Chromosomal Fusions Facilitate Adaptation to Divergent Environments in Threespine Stickleback
Source: Mol Biol Evol. 2021 Dec 15;39(2):msab358. doi: 10.1093/molbev/msab358 (PMC8826639; doi:10.1093/molbev/msab358)
Supplement: msab358_Supplementary_Data [file msab358_supplementary_data.zip]

Archive with 6 entries (6 files):
- Supplementary information_revised_submitted_MBE.pdf
- Supplementary Table S1.xlsx
- Supplementary Table S2.xlsx
- Supplementary Table S3.xlsx
- Supplementary Table S4.xlsx
- Supplementary Table S5.xlsx
