# Supplementary material for: Chromosomal Fusions Facilitate Adaptation to Divergent Environments in Threespine Stickleback
Source: Mol Biol Evol. 2021 Dec 15;39(2):msab358. doi: 10.1093/molbev/msab358 (PMC8826639; doi:10.1093/molbev/msab358)
Supplement: msab358_Supplementary_Data [file msab358_supplementary_data.zip › Supplementary Table S1.xlsx]

## Sheet: Sheet1
Species	2n	Ecotype	Population	Latitude	Longitude	Source	Supplier	Females	Males	Tissue	Data type	Library prep	Sequence method	Sequence location	Publication	Accession number	Funder	Notes
Gasterosteus aculeatus	42	freshwater	Bear Paw Lake, Alaska, USA	NA	NA	Lab-reared	Cresko lab	1	0	NA	genome assembly v5	NA	NA	NA	Nath et al. 2021	https://stickleback.genetics.uga.edu/downloadData/	NA
Gasterosteus aculeatus	42	marine	Puget Sound	NA	NA	Wild-caught	Peichel lab	18	6	fin clips	DNA-seq	Illumina DNA TruSeq	300 cycles Illumina NextSeq	Georgia Genomics and Bioinformatics Core	Shanfelter et al. 2019	NCBI Sequence Read Archive SRP137809	NA
Gasterosteus aculeatus	42	freshwater	Lake Washington	NA	NA	Wild-caught	Peichel lab	13	12	fin clips	DNA-seq	Illumina DNA TruSeq	300 cycles Illumina NextSeq	Georgia Genomics and Bioinformatics Core	Shanfelter et al. 2019	NCBI Sequence Read Archive SRP137809	NA
Gasterosteus nipponicus	42	marine	Akkeshi, Japan	NA	NA	Lab-reared	Kitano lab	3	0	juveniles	RNA-seq	Illumina mRNA TruSeq	100bp paired end Illumina HiSeq2000	RIKEN GENESIS	Ishikawa et al. 2019	NCBI Sequence Read Archive DRR155353	NA
Gasterosteus wheatlandi	42	marine	Rainbow Haven Beach, Nova Scotia, Canada	44.6549	-63.4211	Wild-caught	Dalziel lab	4	4	brain	RNA-seq	Illumina mRNA TruSeq	150bp paired end Illumina HiSeq3000	University of Bern Next Generation Sequencing Platform	this study	NCBI Sequence Read Archive PRJNA746773	SNF 31003A-176130
Pungitius pungitius	42	freshwater	Pyöreälampi Pond, Finland	66.25	29.26	Wild-caught	Merilä lab	0	1	NA	genome assembly	NA	NA	NA	Varadharajan et al. 2019	ENA PRJEB33823	NA
Culaea inconstans	46	freshwater	Sass River, Northwest Territories, Canada	60.0733	-113.312	Wild-caught	Kingsley lab	4	5	brain	RNA-seq	Illumina mRNA TruSeq	150bp paired end Illumina HiSeq3000	University of Bern Next Generation Sequencing Platform	this study	NCBI Sequence Read Archive PRJNA746773	SNF 31003A-176130
Apeltes quadracus	46	brackish	Rainbow Haven Beach x Canal Lake, Nova Scotia, Canada	NA	NA	Lab-reared	Peichel lab	1	0	blood	PacBio	SMRTbell Express	PacBio 4 SMRT flow cells	University of Bern Next Generation Sequencing Platform	this study	NCBI Sequence Read Archive PRJNA746773	NIH GM116853	same individual (190516_E06_Aq_F from Aq cross 2 2018) was used for PacBio, Hi-C, and 10X Genomics for genome assembly
Apeltes quadracus	46	brackish	Rainbow Haven Beach x Canal Lake, Nova Scotia, Canada	NA	NA	Lab-reared	Peichel lab	1	0	liver	DNA-seq	Phase Genomics Proximo Hi-C	150bp paired end Illumina NovaSeq SP	University of Bern Next Generation Sequencing Platform	this study	NCBI Sequence Read Archive PRJNA746773	NIH GM116853	same individual (190516_E06_Aq_F from Aq cross 2 2018) was used for PacBio, Hi-C, and 10X Genomics for genome assembly
Apeltes quadracus	46	brackish	Rainbow Haven Beach x Canal Lake, Nova Scotia, Canada	NA	NA	Lab-reared	Peichel lab	1	0	blood	DNA-seq	10X Genomics Linked-Reads	150bp paired end Illumina NovaSeq SP	University of Bern Next Generation Sequencing Platform	this study	NCBI Sequence Read Archive PRJNA746773	NIH GM116853	same individual (190516_E06_Aq_F from Aq cross 2 2018) was used for PacBio, Hi-C, and 10X Genomics for genome assembly
Apeltes quadracus	46	brackish	Canal Lake, Nova Scotia, Canada	44.4983	-63.902	Wild-caught	Dalziel lab	4	4	fin clips	DNA-seq	Illumina DNA TruSeq	150bp paired end Illumina NovaSeq SP	University of Bern Next Generation Sequencing Platform	this study	NCBI Sequence Read Archive PRJNA746773	SNF 31003A-176130	same individuals were used for DNA and RNA-seq
Apeltes quadracus	46	brackish	Canal Lake, Nova Scotia, Canada	44.4983	-63.902	Wild-caught	Dalziel lab	4	4	brain	RNA-seq	Illumina mRNA TruSeq	150bp paired end Illumina HiSeq3000	University of Bern Next Generation Sequencing Platform	this study	NCBI Sequence Read Archive PRJNA746773	SNF 31003A-176130	same individuals were used for DNA and RNA-seq
Apeltes quadracus	46	brackish	Rainbow Haven Beach x Canal Lake, Nova Scotia, Canada	NA	NA	Lab-reared	Peichel lab	1	0	NA	genome assembly	NA	NA	NA	this study	Assembly: NCBI Short Read Archive PRJNA746773 Annotation: doi:10.5061/dryad.wh70rxwpf	SNF 31003A-176130
Spinachia spinachia	40	brackish	Baltic Sea, Hohenfelde, Germany	54.3874	10.4947	Wild-caught	Nolte lab	4	4	brain	RNA-seq	Illumina mRNA TruSeq	300bp paired end Illumina NovaSeq SP	University of Bern Next Generation Sequencing Platform	this study	NCBI Sequence Read Archive PRJNA746773	SNF 31003A-176130	same individuals were used for karyotype analyses
Aulorhynchus flavidus	46	marine					Living Elements	0	1	NA	genome assembly	NA	NA	NA	Li et al. submitted	https://doi.org/10.5061/dryad.1c59zw3w3	NA
References
Nath S, Shaw DE, White MA. 2021. Improved contiguity of the threespine stickleback genome using long-read sequencing. G3 (Bethesda) 11:jkab007.
Shanfelter AF, Archambeault SL, White MA. 2019. Divergent fine-scale recombination landscapes between a freshwater and marine population of threespine stickleback fish. Genome Biol. Evol. 11:1552–1572.
Ishikawa A, Kabeya N, Ikeya K, Kakioka R, Cech JN, Osada N, Leal MC, Inoue J, Kume M, Toyoda A, et al. 2019. A key metabolic gene for recurrent freshwater colonization and radiation in fishes. Science 364:886–889.
Varadharajan S, Rastas P, Löytynoja A, Matschiner M, Calboli FCF, Guo B, Nederbragt AJ, Jakobsen KS, Merilä J. 2019. A high-quality assembly of the nine-spined stickleback (Pungitius pungitius) genome. Genome Biol. Evol. 11:3291-3308.
Li Q, Lindtke D, Rodríguez-Ramírez Cm Kakioka R, Takahashi H, Toyoda A, Kitano J, Ehrlich RL, Chang Mell J, Yeaman S. submitted. Local adaptation and the evolution of genome architecture in threespine stickleback.
