# Supplementary material for: Chromosomal Fusions Facilitate Adaptation to Divergent Environments in Threespine Stickleback
Source: Mol Biol Evol. 2021 Dec 15;39(2):msab358. doi: 10.1093/molbev/msab358 (PMC8826639; doi:10.1093/molbev/msab358)
Supplement: msab358_Supplementary_Data [file msab358_supplementary_data.zip › Supplementary Table S2.xlsx]

## Sheet: QTL dataset
No.	ref	populations	ecotypes	qtl_trait	qtl_category	qtl_pve	qtl_chr	QTL in expected direction	QTL effect direction	ref for expected QTL direction (same paper if not specified)
1	Albert et al. 2008 Evolution	JP Pacific Ocean marine female x BC Paxton benthic male cross	marine_freshwater	Anterior extent of ectocorocoid (x)	body shape	7.9	chrI	Y	Table S1	Table S1
2	Albert et al. 2008 Evolution	JP Pacific Ocean marine female x BC Paxton benthic male cross	marine_freshwater	Anterior insertion of anal fin (x)	body shape	7.7	chrI	Y	Table S1	Table S1
3	Albert et al. 2008 Evolution	JP Pacific Ocean marine female x BC Paxton benthic male cross	marine_freshwater	Anterior insertion of second dorsal spine (y)	body shape	5.9	chrI	Y	Table S1	Table S1
4	Albert et al. 2008 Evolution	JP Pacific Ocean marine female x BC Paxton benthic male cross	marine_freshwater	Anterior insertion of third dorsal spine (x)	body shape	4.5	chrI	Y	Table S1	Table S1
5	Albert et al. 2008 Evolution	JP Pacific Ocean marine female x BC Paxton benthic male cross	marine_freshwater	Anterioventral extent of preopercular (x)	body shape	5.8	chrI	Y	Table S1	Table S1
6	Albert et al. 2008 Evolution	JP Pacific Ocean marine female x BC Paxton benthic male cross	marine_freshwater	Dorsal extent of the ascending branch of the pelvis (x)	body shape	6.5	chrI	NA	Table S1	Table S1
7	Albert et al. 2008 Evolution	JP Pacific Ocean marine female x BC Paxton benthic male cross	marine_freshwater	Dorsal extent of the ascending branch of the pelvis (y)	body shape	4.4	chrI	NA	Table S1	Table S1
8	Albert et al. 2008 Evolution	JP Pacific Ocean marine female x BC Paxton benthic male cross	marine_freshwater	Posterior extent of caudal peduncle (x)	body shape	9.4	chrI	Y	Table S1	Table S1
9	Albert et al. 2008 Evolution	JP Pacific Ocean marine female x BC Paxton benthic male cross	marine_freshwater	Posterior extent of maxilla (y)	body shape	8	chrI	N	Table S1	Table S1
10	Albert et al. 2008 Evolution	JP Pacific Ocean marine female x BC Paxton benthic male cross	marine_freshwater	Posterior extent of orbit (x)	body shape	5.9	chrI	N	Table S1	Table S1
11	Albert et al. 2008 Evolution	JP Pacific Ocean marine female x BC Paxton benthic male cross	marine_freshwater	Anterior insertion of second dorsal spine (x)	body shape	7.6	chrII	N	Table S1	Table S1
12	Albert et al. 2008 Evolution	JP Pacific Ocean marine female x BC Paxton benthic male cross	marine_freshwater	Anterior insertion of third dorsal spine (x)	body shape	8.6	chrIII	Y	Table S1	Table S1
13	Albert et al. 2008 Evolution	JP Pacific Ocean marine female x BC Paxton benthic male cross	marine_freshwater	Posterior insertion of dorsal fin (y)	body shape	6.9	chrIII	N	Table S1	Table S1
14	Albert et al. 2008 Evolution	JP Pacific Ocean marine female x BC Paxton benthic male cross	marine_freshwater	Anteriodorsal extent of operculum (y)	body shape	6.1	chrIV	N	Table S1	Table S1
15	Albert et al. 2008 Evolution	JP Pacific Ocean marine female x BC Paxton benthic male cross	marine_freshwater	Anterior insertion of first dorsal spine (x)	body shape	13.4	chrIV	Y	Table S1	Table S1
16	Albert et al. 2008 Evolution	JP Pacific Ocean marine female x BC Paxton benthic male cross	marine_freshwater	Anterioventral extent of preopercular (y)	body shape	18.1	chrIV	Y	Table S1	Table S1
17	Albert et al. 2008 Evolution	JP Pacific Ocean marine female x BC Paxton benthic male cross	marine_freshwater	Dorsal extent of ectocorocoid (y)	body shape	4.9	chrIV	Y	Table S1	Table S1
18	Albert et al. 2008 Evolution	JP Pacific Ocean marine female x BC Paxton benthic male cross	marine_freshwater	Dorsal extent of preopercular (y)	body shape	7.4	chrIV	N	Table S1	Table S1
19	Albert et al. 2008 Evolution	JP Pacific Ocean marine female x BC Paxton benthic male cross	marine_freshwater	Dorsal extent of the ascending branch of the pelvis (x)	body shape	4.2	chrIV	NA	Table S1	Table S1
20	Albert et al. 2008 Evolution	JP Pacific Ocean marine female x BC Paxton benthic male cross	marine_freshwater	Dorsal extent of the ascending branch of the pelvis (y)	body shape	2.5	chrIV	NA	Table S1	Table S1
21	Albert et al. 2008 Evolution	JP Pacific Ocean marine female x BC Paxton benthic male cross	marine_freshwater	Insertion point of pelvic spine into the pelvic girdle (x)	body shape	5.1	chrIV	NA	Table S1	Table S1
22	Albert et al. 2008 Evolution	JP Pacific Ocean marine female x BC Paxton benthic male cross	marine_freshwater	Posteriodorsal extent of operculum (x)	body shape	6.1	chrIV	Y	Table S1	Table S1
23	Albert et al. 2008 Evolution	JP Pacific Ocean marine female x BC Paxton benthic male cross	marine_freshwater	Posterior extent of ectocorocoid (y)	body shape	5.1	chrIV	N	Table S1	Table S1
24	Albert et al. 2008 Evolution	JP Pacific Ocean marine female x BC Paxton benthic male cross	marine_freshwater	Posterior extent of maxilla (y)	body shape	8.5	chrIV	Y	Table S1	Table S1
25	Albert et al. 2008 Evolution	JP Pacific Ocean marine female x BC Paxton benthic male cross	marine_freshwater	Posterior extent of premaxilla (y)	body shape	6.6	chrIV	Y	Table S1	Table S1
26	Albert et al. 2008 Evolution	JP Pacific Ocean marine female x BC Paxton benthic male cross	marine_freshwater	Posterior extent of supraoccipital (x)	body shape	6.9	chrIV	Y	Table S1	Table S1
27	Albert et al. 2008 Evolution	JP Pacific Ocean marine female x BC Paxton benthic male cross	marine_freshwater	Posterior extent of supraoccipital (y)	body shape	4.9	chrIV	Y	Table S1	Table S1
28	Albert et al. 2008 Evolution	JP Pacific Ocean marine female x BC Paxton benthic male cross	marine_freshwater	Dorsal extent of the ascending branch of the pelvis (y)	body shape	2.8	chrIX	NA	Table S1	Table S1
29	Albert et al. 2008 Evolution	JP Pacific Ocean marine female x BC Paxton benthic male cross	marine_freshwater	Anterior extent of ectocorocoid (x)	body shape	5.4	chrV	Y	Table S1	Table S1
30	Albert et al. 2008 Evolution	JP Pacific Ocean marine female x BC Paxton benthic male cross	marine_freshwater	Anterior extent of ectocorocoid (y)	body shape	7.5	chrVII	Y	Table S1	Table S1
31	Albert et al. 2008 Evolution	JP Pacific Ocean marine female x BC Paxton benthic male cross	marine_freshwater	Anterior extent of maxilla (x)	body shape	3.6	chrVII	Y	Table S1	Table S1
32	Albert et al. 2008 Evolution	JP Pacific Ocean marine female x BC Paxton benthic male cross	marine_freshwater	Anterior insertion of anal fin (x)	body shape	3.8	chrVII	Y	Table S1	Table S1
33	Albert et al. 2008 Evolution	JP Pacific Ocean marine female x BC Paxton benthic male cross	marine_freshwater	Anterior insertion of first dorsal spine (x)	body shape	10.1	chrVII	Y	Table S1	Table S1
34	Albert et al. 2008 Evolution	JP Pacific Ocean marine female x BC Paxton benthic male cross	marine_freshwater	Dorsal extent of ectocorocoid (x)	body shape	8.9	chrVII	N	Table S1	Table S1
35	Albert et al. 2008 Evolution	JP Pacific Ocean marine female x BC Paxton benthic male cross	marine_freshwater	Dorsal extent of the ascending branch of the pelvis (x)	body shape	8.5	chrVII	NA	Table S1	Table S1
36	Albert et al. 2008 Evolution	JP Pacific Ocean marine female x BC Paxton benthic male cross	marine_freshwater	Dorsal extent of the ascending branch of the pelvis (y)	body shape	24.8	chrVII	NA	Table S1	Table S1
37	Albert et al. 2008 Evolution	JP Pacific Ocean marine female x BC Paxton benthic male cross	marine_freshwater	Insertion point of pelvic spine into the pelvic girdle (x)	body shape	14.6	chrVII	NA	Table S1	Table S1
38	Albert et al. 2008 Evolution	JP Pacific Ocean marine female x BC Paxton benthic male cross	marine_freshwater	Insertion point of pelvic spine into the pelvic girdle (y)	body shape	6.6	chrVII	NA	Table S1	Table S1
39	Albert et al. 2008 Evolution	JP Pacific Ocean marine female x BC Paxton benthic male cross	marine_freshwater	Lachrymal at nasal capsule (y)	body shape	6.8	chrVII	Y	Table S1	Table S1
40	Albert et al. 2008 Evolution	JP Pacific Ocean marine female x BC Paxton benthic male cross	marine_freshwater	Posteriodorsal extent of operculum (x)	body shape	3.2	chrVII	Y	Table S1	Table S1
41	Albert et al. 2008 Evolution	JP Pacific Ocean marine female x BC Paxton benthic male cross	marine_freshwater	Posterior extent of ectocorocoid (x)	body shape	9.7	chrVII	N	Table S1	Table S1
42	Albert et al. 2008 Evolution	JP Pacific Ocean marine female x BC Paxton benthic male cross	marine_freshwater	Posterior extent of maxilla (x)	body shape	5.3	chrVII	Y	Table S1	Table S1
43	Albert et al. 2008 Evolution	JP Pacific Ocean marine female x BC Paxton benthic male cross	marine_freshwater	Posterior extent of maxilla (y)	body shape	5.6	chrVII	N	Table S1	Table S1
44	Albert et al. 2008 Evolution	JP Pacific Ocean marine female x BC Paxton benthic male cross	marine_freshwater	Ventral extent of operculum (x)	body shape	7.2	chrVII	Y	Table S1	Table S1
45	Albert et al. 2008 Evolution	JP Pacific Ocean marine female x BC Paxton benthic male cross	marine_freshwater	Posterior extent of ectocorocoid (x)	body shape	4.9	chrVIII	Y	Table S1	Table S1
46	Albert et al. 2008 Evolution	JP Pacific Ocean marine female x BC Paxton benthic male cross	marine_freshwater	Anterior insertion of first dorsal spine (y)	body shape	10	chrXII	Y	Table S1	Table S1
47	Albert et al. 2008 Evolution	JP Pacific Ocean marine female x BC Paxton benthic male cross	marine_freshwater	Anterior insertion of second dorsal spine (y)	body shape	12.4	chrXII	Y	Table S1	Table S1
48	Albert et al. 2008 Evolution	JP Pacific Ocean marine female x BC Paxton benthic male cross	marine_freshwater	Anterior insertion of third dorsal spine (x)	body shape	7.7	chrXII	Y	Table S1	Table S1
49	Albert et al. 2008 Evolution	JP Pacific Ocean marine female x BC Paxton benthic male cross	marine_freshwater	Anterior insertion of third dorsal spine (y)	body shape	13.5	chrXII	Y	Table S1	Table S1
50	Albert et al. 2008 Evolution	JP Pacific Ocean marine female x BC Paxton benthic male cross	marine_freshwater	Dorsal extent of ectocorocoid (y)	body shape	12.2	chrXII	Y	Table S1	Table S1
51	Albert et al. 2008 Evolution	JP Pacific Ocean marine female x BC Paxton benthic male cross	marine_freshwater	Dorsal extent of the ascending branch of the pelvis (x)	body shape	10.3	chrXII	NA	Table S1	Table S1
52	Albert et al. 2008 Evolution	JP Pacific Ocean marine female x BC Paxton benthic male cross	marine_freshwater	Dorsal extent of the ascending branch of the pelvis (y)	body shape	4.1	chrXII	NA	Table S1	Table S1
53	Albert et al. 2008 Evolution	JP Pacific Ocean marine female x BC Paxton benthic male cross	marine_freshwater	Insertion point of pelvic spine into the pelvic girdle (x)	body shape	5.2	chrXII	NA	Table S1	Table S1
54	Albert et al. 2008 Evolution	JP Pacific Ocean marine female x BC Paxton benthic male cross	marine_freshwater	Insertion point of pelvic spine into the pelvic girdle (y)	body shape	7.7	chrXII	NA	Table S1	Table S1
55	Albert et al. 2008 Evolution	JP Pacific Ocean marine female x BC Paxton benthic male cross	marine_freshwater	Posterior extent of ectocorocoid (y)	body shape	10	chrXII	Y	Table S1	Table S1
56	Albert et al. 2008 Evolution	JP Pacific Ocean marine female x BC Paxton benthic male cross	marine_freshwater	Posterioventral extent of preopercular (x)	body shape	11.6	chrXII	Y	Table S1	Table S1
57	Albert et al. 2008 Evolution	JP Pacific Ocean marine female x BC Paxton benthic male cross	marine_freshwater	Ventral extent of operculum (x)	body shape	4.8	chrXII	Y	Table S1	Table S1
58	Albert et al. 2008 Evolution	JP Pacific Ocean marine female x BC Paxton benthic male cross	marine_freshwater	Anterior extent of orbit (x)	body shape	7.8	chrXIII	N	Table S1	Table S1
59	Albert et al. 2008 Evolution	JP Pacific Ocean marine female x BC Paxton benthic male cross	marine_freshwater	Anterior insertion of second dorsal spine (x)	body shape	6.5	chrXV	N	Table S1	Table S1
60	Albert et al. 2008 Evolution	JP Pacific Ocean marine female x BC Paxton benthic male cross	marine_freshwater	Anteriodorsal extent of operculum (x)	body shape	22.7	chrXVI	Y	Table S1	Table S1
61	Albert et al. 2008 Evolution	JP Pacific Ocean marine female x BC Paxton benthic male cross	marine_freshwater	Anteriodorsal extent of operculum (y)	body shape	5.4	chrXVI	Y	Table S1	Table S1
62	Albert et al. 2008 Evolution	JP Pacific Ocean marine female x BC Paxton benthic male cross	marine_freshwater	Anterior extent of ectocorocoid (y)	body shape	15.8	chrXVI	Y	Table S1	Table S1
63	Albert et al. 2008 Evolution	JP Pacific Ocean marine female x BC Paxton benthic male cross	marine_freshwater	Anterior extent of maxilla (x)	body shape	36	chrXVI	Y	Table S1	Table S1
64	Albert et al. 2008 Evolution	JP Pacific Ocean marine female x BC Paxton benthic male cross	marine_freshwater	Anterior extent of maxilla (y)	body shape	5.6	chrXVI	Y	Table S1	Table S1
65	Albert et al. 2008 Evolution	JP Pacific Ocean marine female x BC Paxton benthic male cross	marine_freshwater	Anterior extent of nasal (x)	body shape	28	chrXVI	Y	Table S1	Table S1
66	Albert et al. 2008 Evolution	JP Pacific Ocean marine female x BC Paxton benthic male cross	marine_freshwater	Anterior extent of nasal (y)	body shape	9	chrXVI	Y	Table S1	Table S1
67	Albert et al. 2008 Evolution	JP Pacific Ocean marine female x BC Paxton benthic male cross	marine_freshwater	Anterior extent of orbit (x)	body shape	5.7	chrXVI	Y	Table S1	Table S1
68	Albert et al. 2008 Evolution	JP Pacific Ocean marine female x BC Paxton benthic male cross	marine_freshwater	Anterior extent of orbit (y)	body shape	15.9	chrXVI	Y	Table S1	Table S1
69	Albert et al. 2008 Evolution	JP Pacific Ocean marine female x BC Paxton benthic male cross	marine_freshwater	Anterior insertion of anal fin (x)	body shape	23.4	chrXVI	Y	Table S1	Table S1
70	Albert et al. 2008 Evolution	JP Pacific Ocean marine female x BC Paxton benthic male cross	marine_freshwater	Anterior insertion of anal fin (y)	body shape	9.5	chrXVI	Y	Table S1	Table S1
71	Albert et al. 2008 Evolution	JP Pacific Ocean marine female x BC Paxton benthic male cross	marine_freshwater	Anterior insertion of first dorsal spine (y)	body shape	11	chrXVI	Y	Table S1	Table S1
72	Albert et al. 2008 Evolution	JP Pacific Ocean marine female x BC Paxton benthic male cross	marine_freshwater	Anterioventral extent of preopercular (y)	body shape	13.1	chrXVI	Y	Table S1	Table S1
73	Albert et al. 2008 Evolution	JP Pacific Ocean marine female x BC Paxton benthic male cross	marine_freshwater	Dorsal extent of ectocorocoid (x)	body shape	9.4	chrXVI	N	Table S1	Table S1
74	Albert et al. 2008 Evolution	JP Pacific Ocean marine female x BC Paxton benthic male cross	marine_freshwater	Dorsal extent of preopercular (x)	body shape	18.8	chrXVI	Y	Table S1	Table S1
75	Albert et al. 2008 Evolution	JP Pacific Ocean marine female x BC Paxton benthic male cross	marine_freshwater	Dorsal extent of the ascending branch of the pelvis (x)	body shape	7.3	chrXVI	NA	Table S1	Table S1
76	Albert et al. 2008 Evolution	JP Pacific Ocean marine female x BC Paxton benthic male cross	marine_freshwater	Insertion point of pelvic spine into the pelvic girdle (y)	body shape	5.3	chrXVI	NA	Table S1	Table S1
77	Albert et al. 2008 Evolution	JP Pacific Ocean marine female x BC Paxton benthic male cross	marine_freshwater	Lachrymal at nasal capsule (x)	body shape	25.2	chrXVI	Y	Table S1	Table S1
78	Albert et al. 2008 Evolution	JP Pacific Ocean marine female x BC Paxton benthic male cross	marine_freshwater	Lachrymal at nasal capsule (y)	body shape	6.8	chrXVI	Y	Table S1	Table S1
79	Albert et al. 2008 Evolution	JP Pacific Ocean marine female x BC Paxton benthic male cross	marine_freshwater	Posteriodorsal extent of operculum (x)	body shape	30.2	chrXVI	Y	Table S1	Table S1
80	Albert et al. 2008 Evolution	JP Pacific Ocean marine female x BC Paxton benthic male cross	marine_freshwater	Posteriodorsal extent of operculum (y)	body shape	5.8	chrXVI	Y	Table S1	Table S1
81	Albert et al. 2008 Evolution	JP Pacific Ocean marine female x BC Paxton benthic male cross	marine_freshwater	Posterior extent of ectocorocoid (x)	body shape	4.1	chrXVI	N	Table S1	Table S1
82	Albert et al. 2008 Evolution	JP Pacific Ocean marine female x BC Paxton benthic male cross	marine_freshwater	Posterior extent of ectocorocoid (y)	body shape	8.1	chrXVI	Y	Table S1	Table S1
83	Albert et al. 2008 Evolution	JP Pacific Ocean marine female x BC Paxton benthic male cross	marine_freshwater	Posterior extent of maxilla (x)	body shape	4.9	chrXVI	Y	Table S1	Table S1
84	Albert et al. 2008 Evolution	JP Pacific Ocean marine female x BC Paxton benthic male cross	marine_freshwater	Posterior extent of orbit (x)	body shape	7.9	chrXVI	Y	Table S1	Table S1
85	Albert et al. 2008 Evolution	JP Pacific Ocean marine female x BC Paxton benthic male cross	marine_freshwater	Posterior extent of premaxilla (x)	body shape	6.9	chrXVI	Y	Table S1	Table S1
86	Albert et al. 2008 Evolution	JP Pacific Ocean marine female x BC Paxton benthic male cross	marine_freshwater	Posterior extent of premaxilla (y)	body shape	5.1	chrXVI	Y	Table S1	Table S1
87	Albert et al. 2008 Evolution	JP Pacific Ocean marine female x BC Paxton benthic male cross	marine_freshwater	Posterior extent of supraoccipital (x)	body shape	10	chrXVI	Y	Table S1	Table S1
88	Albert et al. 2008 Evolution	JP Pacific Ocean marine female x BC Paxton benthic male cross	marine_freshwater	Posterior extent of supraoccipital (y)	body shape	23.7	chrXVI	Y	Table S1	Table S1
89	Albert et al. 2008 Evolution	JP Pacific Ocean marine female x BC Paxton benthic male cross	marine_freshwater	Posterior insertion of anal fin (x)	body shape	6.4	chrXVI	Y	Table S1	Table S1
90	Albert et al. 2008 Evolution	JP Pacific Ocean marine female x BC Paxton benthic male cross	marine_freshwater	Posterior insertion of dorsal fin (x)	body shape	6.2	chrXVI	Y	Table S1	Table S1
91	Albert et al. 2008 Evolution	JP Pacific Ocean marine female x BC Paxton benthic male cross	marine_freshwater	Posterior insertion of dorsal fin (y)	body shape	8.5	chrXVI	Y	Table S1	Table S1
92	Albert et al. 2008 Evolution	JP Pacific Ocean marine female x BC Paxton benthic male cross	marine_freshwater	Posterioventral extent of preopercular (x)	body shape	18.1	chrXVI	Y	Table S1	Table S1
93	Albert et al. 2008 Evolution	JP Pacific Ocean marine female x BC Paxton benthic male cross	marine_freshwater	Ventral extent of operculum (x)	body shape	19	chrXVI	Y	Table S1	Table S1
94	Albert et al. 2008 Evolution	JP Pacific Ocean marine female x BC Paxton benthic male cross	marine_freshwater	Dorsal extent of the ascending branch of the pelvis (y)	body shape	3.6	chrXVII	NA	Table S1	Table S1
95	Albert et al. 2008 Evolution	JP Pacific Ocean marine female x BC Paxton benthic male cross	marine_freshwater	Anterior extent of ectocorocoid (y)	body shape	5.7	chrXVIII	Y	Table S1	Table S1
96	Albert et al. 2008 Evolution	JP Pacific Ocean marine female x BC Paxton benthic male cross	marine_freshwater	Anterior insertion of second dorsal spine (y)	body shape	7.7	chrXVIII	Y	Table S1	Table S1
97	Albert et al. 2008 Evolution	JP Pacific Ocean marine female x BC Paxton benthic male cross	marine_freshwater	Anterior insertion of third dorsal spine (y)	body shape	6.7	chrXVIII	Y	Table S1	Table S1
98	Albert et al. 2008 Evolution	JP Pacific Ocean marine female x BC Paxton benthic male cross	marine_freshwater	Dorsal extent of ectocorocoid (x)	body shape	5.5	chrXVIII	N	Table S1	Table S1
99	Albert et al. 2008 Evolution	JP Pacific Ocean marine female x BC Paxton benthic male cross	marine_freshwater	Dorsal extent of the ascending branch of the pelvis (x)	body shape	4.5	chrXVIII	NA	Table S1	Table S1
100	Albert et al. 2008 Evolution	JP Pacific Ocean marine female x BC Paxton benthic male cross	marine_freshwater	Insertion point of pelvic spine into the pelvic girdle (y)	body shape	9.6	chrXVIII	NA	Table S1	Table S1
101	Albert et al. 2008 Evolution	JP Pacific Ocean marine female x BC Paxton benthic male cross	marine_freshwater	Posterior extent of ectocorocoid (x)	body shape	5.7	chrXVIII	N	Table S1	Table S1
102	Albert et al. 2008 Evolution	JP Pacific Ocean marine female x BC Paxton benthic male cross	marine_freshwater	Posterior extent of ectocorocoid (y)	body shape	5.1	chrXVIII	Y	Table S1	Table S1
103	Albert et al. 2008 Evolution	JP Pacific Ocean marine female x BC Paxton benthic male cross	marine_freshwater	Posterior extent of premaxilla (x)	body shape	6.3	chrXVIII	Y	Table S1	Table S1
104	Albert et al. 2008 Evolution	JP Pacific Ocean marine female x BC Paxton benthic male cross	marine_freshwater	Anterior insertion of first dorsal spine (x)	body shape	4.8	chrXX	Y	Table S1	Table S1
105	Albert et al. 2008 Evolution	JP Pacific Ocean marine female x BC Paxton benthic male cross	marine_freshwater	Dorsal extent of the ascending branch of the pelvis (y)	body shape	4.3	chrXX	NA	Table S1	Table S1
106	Albert et al. 2008 Evolution	JP Pacific Ocean marine female x BC Paxton benthic male cross	marine_freshwater	Posterior extent of caudal peduncle (x)	body shape	8.2	chrXX	Y	Table S1	Table S1
107	Albert et al. 2008 Evolution	JP Pacific Ocean marine female x BC Paxton benthic male cross	marine_freshwater	Posterior extent of ectocorocoid (x)	body shape	7.8	chrXX	Y	Table S1	Table S1
108	Albert et al. 2008 Evolution	JP Pacific Ocean marine female x BC Paxton benthic male cross	marine_freshwater	Posterior insertion of dorsal fin (x)	body shape	8.9	chrXX	Y	Table S1	Table S1
109	Albert et al. 2008 Evolution	JP Pacific Ocean marine female x BC Paxton benthic male cross	marine_freshwater	Posterior insertion of dorsal fin (y)	body shape	7.3	chrXX	Y	Table S1	Table S1
110	Albert et al. 2008 Evolution	JP Pacific Ocean marine female x BC Paxton benthic male cross	marine_freshwater	Ventral extent of operculum (x)	body shape	5.3	chrXX	Y	Table S1	Table S1
111	Albert et al. 2008 Evolution	JP Pacific Ocean marine female x BC Paxton benthic male cross	marine_freshwater	Anterior extent of maxilla (x)	body shape	4.5	chrXXI	Y	Table S1	Table S1
112	Albert et al. 2008 Evolution	JP Pacific Ocean marine female x BC Paxton benthic male cross	marine_freshwater	Anterior insertion of first dorsal spine (x)	body shape	11.6	chrXXI	Y	Table S1	Table S1
113	Albert et al. 2008 Evolution	JP Pacific Ocean marine female x BC Paxton benthic male cross	marine_freshwater	Anterior insertion of second dorsal spine (y)	body shape	7.8	chrXXI	Y	Table S1	Table S1
114	Albert et al. 2008 Evolution	JP Pacific Ocean marine female x BC Paxton benthic male cross	marine_freshwater	Posterior extent of premaxilla (y)	body shape	6.5	chrXXI	Y	Table S1	Table S1
115	Cleves et al. 2014 PNAS	JP Pacific Ocean marine female x BC Paxton benthic male cross	marine_freshwater	Ventral toothplate plate area	feeding	5.9	chrI	N	Table S4	Table S3
116	Cleves et al. 2014 PNAS	JP Pacific Ocean marine female x BC Paxton benthic male cross	marine_freshwater	Ventral toothplate intertooth spacing	feeding	13.8	chrIV	N	Table S4	Table S3
117	Cleves et al. 2014 PNAS	JP Pacific Ocean marine female x BC Paxton benthic male cross	marine_freshwater	Ventral toothplate tooth number	feeding	6	chrIV	N	Table S4	Table S3
118	Cleves et al. 2014 PNAS	JP Pacific Ocean marine female x BC Paxton benthic male cross	marine_freshwater	Ventral toothplate plate area	feeding	10.5	chrVII	Y	Table S4	Table S3
119	Cleves et al. 2014 PNAS	JP Pacific Ocean marine female x BC Paxton benthic male cross	marine_freshwater	Ventral toothplate tooth number	feeding	3.3	chrX	N	Table S4	Table S3
120	Cleves et al. 2014 PNAS	JP Pacific Ocean marine female x BC Paxton benthic male cross	marine_freshwater	Ventral toothplate tooth number	feeding	4.6	chrXIII	Y	Table S4	Table S3
121	Cleves et al. 2014 PNAS	JP Pacific Ocean marine female x BC Paxton benthic male cross	marine_freshwater	Ventral toothplate tooth number	feeding	5.6	chrXX	N	Table S4	Table S3
122	Cleves et al. 2014 PNAS	JP Pacific Ocean marine female x BC Paxton benthic male cross	marine_freshwater	Ventral toothplate intertooth spacing	feeding	7.3	chrXXI	Y	Table S4	Table S3
123	Cleves et al. 2014 PNAS	JP Pacific Ocean marine female x BC Paxton benthic male cross	marine_freshwater	Ventral toothplate plate area	feeding	14.7	chrXXI	Y	Table S4	Table S3
124	Cleves et al. 2014 PNAS	JP Pacific Ocean marine female x BC Paxton benthic male cross	marine_freshwater	Ventral toothplate tooth number	feeding	31.5	chrXXI	Y	Table S4	Table S3
125	Colosimo et al. 2004 PLoS Biol	JP Pacific Ocean marine female x BC Paxton benthic male cross	marine_freshwater	Plate height	defence	11.5	chrIV	Y	Table 1	Figure S1
126	Colosimo et al. 2004 PLoS Biol	JP Pacific Ocean marine female x BC Paxton benthic male cross	marine_freshwater	Plate morph	defence	77.6	chrIV	NA	Table 1	Figure S1
127	Colosimo et al. 2004 PLoS Biol	JP Pacific Ocean marine female x BC Paxton benthic male cross	marine_freshwater	Plate number in all F2s	defence	76.9	chrIV	Y	Table 1	Figure S1
128	Colosimo et al. 2004 PLoS Biol	JP Pacific Ocean marine female x BC Paxton benthic male cross	marine_freshwater	Plate width	defence	12.9	chrIV	Y	Table 1	Figure S1
129	Colosimo et al. 2004 PLoS Biol	JP Pacific Ocean marine female x BC Paxton benthic male cross	marine_freshwater	Plate height	defence	10.3	chrVII	Y	Table 1	Figure S1
130	Colosimo et al. 2004 PLoS Biol	JP Pacific Ocean marine female x BC Paxton benthic male cross	marine_freshwater	Plate number in AA F2s	defence	3.1	chrVII	Y	Table 1	Figure S1
131	Colosimo et al. 2004 PLoS Biol	JP Pacific Ocean marine female x BC Paxton benthic male cross	marine_freshwater	Plate number in all F2s	defence	3.7	chrVII	Y	Table 1	Figure S1
132	Colosimo et al. 2004 PLoS Biol	JP Pacific Ocean marine female x BC Paxton benthic male cross	marine_freshwater	Plate width	defence	11.1	chrVII	Y	Table 1	Figure S1
133	Colosimo et al. 2004 PLoS Biol	JP Pacific Ocean marine female x BC Paxton benthic male cross	marine_freshwater	Plate number in AA F2s	defence	1.3	chrX	N	Table 1	Figure S1
134	Colosimo et al. 2004 PLoS Biol	JP Pacific Ocean marine female x BC Paxton benthic male cross	marine_freshwater	Plate number in all F2s	defence	6.5	chrX	Y	Table 1	Figure S1
135	Colosimo et al. 2004 PLoS Biol	JP Pacific Ocean marine female x BC Paxton benthic male cross	marine_freshwater	Plate height	defence	17.9	chrXX	Y	Table 1	Figure S1
136	Colosimo et al. 2004 PLoS Biol	JP Pacific Ocean marine female x BC Paxton benthic male cross	marine_freshwater	Plate width	defence	28.9	chrXX	Y	Table 1	Figure S1
137	Colosimo et al. 2004 PLoS Biol	JP Pacific Ocean marine female x BC Paxton benthic male cross	marine_freshwater	Plate number in AA F2s	defence	15.8	chrXXI	Y	Table 1	Figure S1
138	Colosimo et al. 2004 PLoS Biol	JP Pacific Ocean marine female x BC Paxton benthic male cross	marine_freshwater	Plate number in all F2s	defence	4.5	chrXXI	Y	Table 1	Figure S1
139	Cresko et al. 2004 PNAS	AK Bear Paw, Boot, Whale lakes x Rabbit Slough marine crosses	marine_freshwater	Pelvic reduction	defence	100	chrVII	Y	Table 1	Table 1
140	Ellis et al. 2015 Development	BC Little Campbell marine female x CA Cerrito Creek freshwater male cross	marine_freshwater	Ventral toothplate intertooth spacing	feeding	11.3	chrIX	N	Table S2	Figure 1
141	Ellis et al. 2015 Development	BC Little Campbell marine female x CA Cerrito Creek freshwater male cross	marine_freshwater	Dorsal toothplate 1 tooth number	feeding	13.1	chrXIX	Y	Table S2	Figure S2
142	Ellis et al. 2015 Development	BC Little Campbell marine female x CA Cerrito Creek freshwater male cross	marine_freshwater	Dorsal toothplate 2 tooth number	feeding	14.2	chrXVI	Y	Table S2	Figure S2
143	Ellis et al. 2015 Development	BC Little Campbell marine female x CA Cerrito Creek freshwater male cross	marine_freshwater	Ventral toothplate tooth number	feeding	7.3	chrXVII	Y	Table S2	Figure 1
144	Ellis et al. 2015 Development	BC Little Campbell marine female x CA Cerrito Creek freshwater male cross	marine_freshwater	Dorsal toothplate 1 tooth number	feeding	9.3	chrXVIII	N	Table S2	Figure S2
145	Ellis et al. 2015 Development	BC Little Campbell marine female x CA Cerrito Creek freshwater male cross	marine_freshwater	Ventral toothplate intertooth spacing	feeding	9.9	chrXVIII	N	Table S2	Figure 1
146	Ellis et al. 2015 Development	BC Little Campbell marine female x CA Cerrito Creek freshwater male cross	marine_freshwater	Ventral toothplate tooth number	feeding	9	chrXVIII	N	Table S2	Figure 1
147	Erickson et al. 2014 Proc R Soc B	BC Little Campbell marine female x WA Fish Trap Creek male cross	marine_freshwater	Ceratobranchial 4 length	feeding	5.08	chrIV	Y	Table S6	Figure 2
148	Erickson et al. 2014 Proc R Soc B	BC Little Campbell marine female x WA Fish Trap Creek male cross	marine_freshwater	Epibranchial 1 length	feeding	6.69	chrXXI	Y	Table S6	Figure 2
149	Erickson et al. 2016 Evolution	BC Enos benthic female x BC Little Campbell marine male cross	marine_freshwater	Cerato raker number	feeding	7.19287	chrI	N	Table S4	Miller et al. 2014 Genetics
150	Erickson et al. 2016 Evolution	BC Priest benthic female x BC Little Campbell marine male cross	marine_freshwater	Dorsal spine 1 length	body shape	6.15133	chrI	Y	Table S4	Miller et al. 2014 Genetics
151	Erickson et al. 2016 Evolution	BC Paxton benthic female x BC Little Campbell marine male cross	marine_freshwater	Frontal width	body shape	9.23434	chrI	NA	Table S4	Klepaker, 1993 NRC
152	Erickson et al. 2016 Evolution	BC Enos benthic female x BC Little Campbell marine male cross	marine_freshwater	Pelvic spine length	defence	4.59228	chrI	Y	Table S4	Shapiro et al. 2004 Nature
153	Erickson et al. 2016 Evolution	BC Priest benthic female x BC Little Campbell marine male cross	marine_freshwater	Plate number	defence	1.57634	chrI	Y	Table S4	Miller et al. 2014 Genetics
154	Erickson et al. 2016 Evolution	BC Enos benthic female x BC Little Campbell marine male cross	marine_freshwater	Row 1 cerato raker number	feeding	6.40001	chrI	Y	Table S4	Miller et al. 2014 Genetics
155	Erickson et al. 2016 Evolution	BC Enos benthic female x BC Little Campbell marine male cross	marine_freshwater	Ventral toothplate tooth number	feeding	11.8649	chrI	Y	Table S4	Miller et al. 2014 Genetics
156	Erickson et al. 2016 Evolution	BC Enos benthic female x BC Little Campbell marine male cross	marine_freshwater	Dorsal toothplate 1 tooth number	feeding	10.2807	chrIII	Y	Table S4	Ellis et al. 2015 Development
157	Erickson et al. 2016 Evolution	BC Priest benthic female x BC Little Campbell marine male cross	marine_freshwater	Opercle width	feeding	9.57217	chrIII	Y	Table S4	Miller et al. 2014 Genetics
158	Erickson et al. 2016 Evolution	BC Enos benthic female x BC Little Campbell marine male cross	marine_freshwater	Plate number	defence	2.75602	chrIII	N	Table S4	Shapiro et al. 2004 Nature
159	Erickson et al. 2016 Evolution	BC Priest benthic female x BC Little Campbell marine male cross	marine_freshwater	Articular length	feeding	19.9192	chrIV	Y	Table S4	Erickson et al. 2014 Proc R Soc B, Figure S1 (based on correlation between JW and AL)
160	Erickson et al. 2016 Evolution	BC Enos benthic female x BC Little Campbell marine male cross	marine_freshwater	body depth	body shape	8.78422	chrIV	N	Table S4	Klepaker, 1993 NRC
161	Erickson et al. 2016 Evolution	BC Enos benthic female x BC Little Campbell marine male cross	marine_freshwater	Cerato raker number	feeding	10.8004	chrIV	Y	Table S4	Miller et al. 2014 Genetics
162	Erickson et al. 2016 Evolution	BC Enos benthic female x BC Little Campbell marine male cross	marine_freshwater	Ceratobranchial 1 length	feeding	12.8225	chrIV	Y	Table S4	Miller et al. 2014 Genetics
163	Erickson et al. 2016 Evolution	BC Paxton benthic female x BC Little Campbell marine male cross	marine_freshwater	Ceratobranchial 2 length	feeding	9.80099	chrIV	Y	Table S4	Miller et al. 2014 Genetics
164	Erickson et al. 2016 Evolution	BC Enos benthic female x BC Little Campbell marine male cross	marine_freshwater	Ceratobranchial 3 length	feeding	16.1141	chrIV	Y	Table S4	Miller et al. 2014 Genetics
165	Erickson et al. 2016 Evolution	BC Enos benthic female x BC Little Campbell marine male cross	marine_freshwater	Ceratobranchial 5 length	feeding	12.0083	chrIV	Y	Table S4	Miller et al. 2014 Genetics
166	Erickson et al. 2016 Evolution	BC Priest benthic female x BC Little Campbell marine male cross	marine_freshwater	Dorsal spine 1 length	body shape	25.6048	chrIV	Y	Table S4	Miller et al. 2014 Genetics
167	Erickson et al. 2016 Evolution	BC Priest benthic female x BC Little Campbell marine male cross	marine_freshwater	Dorsal spine 2 length	body shape	20.5692	chrIV	Y	Table S4	Miller et al. 2014 Genetics
168	Erickson et al. 2016 Evolution	BC Enos benthic female x BC Little Campbell marine male cross	marine_freshwater	Dorsal spine 3 length	body shape	13.509	chrIV	Y	Table S4	Miller et al. 2014 Genetics
169	Erickson et al. 2016 Evolution	BC Priest benthic female x BC Little Campbell marine male cross	marine_freshwater	Dorsal toothplate 1 tooth number	feeding	13.7248	chrIV	N	Table S4	Ellis et al. 2015 Development
170	Erickson et al. 2016 Evolution	BC Priest benthic female x BC Little Campbell marine male cross	marine_freshwater	Dorsal toothplate 2 tooth number	feeding	9.96003	chrIV	N	Table S4	Ellis et al. 2015 Development
171	Erickson et al. 2016 Evolution	BC Paxton benthic female x BC Little Campbell marine male cross	marine_freshwater	Epibranchial 1 length	feeding	12.2538	chrIV	Y	Table S4	Miller et al. 2014 Genetics
172	Erickson et al. 2016 Evolution	BC Enos benthic female x BC Little Campbell marine male cross	marine_freshwater	Jaw width	feeding	12.2963	chrIV	Y	Table S4	Erickson et al. 2014 Proc R Soc B
173	Erickson et al. 2016 Evolution	BC Paxton benthic female x BC Little Campbell marine male cross	marine_freshwater	Pelvic spine length	defence	19.7568	chrIV	Y	Table S4	Shapiro et al. 2004 Nature
174	Erickson et al. 2016 Evolution	BC Enos benthic female x BC Little Campbell marine male cross	marine_freshwater	Plate number	defence	70.8153	chrIV	Y	Table S4	Miller et al. 2014 Genetics
175	Erickson et al. 2016 Evolution	BC Paxton benthic female x BC Little Campbell marine male cross	marine_freshwater	Row 1 cerato raker number	feeding	7.67541	chrIV	Y	Table S4	Miller et al. 2014 Genetics
176	Erickson et al. 2016 Evolution	BC Priest benthic female x BC Little Campbell marine male cross	marine_freshwater	Row 2 cerato raker number	feeding	9.19714	chrIV	Y	Table S4	Miller et al. 2014 Genetics
177	Erickson et al. 2016 Evolution	BC Priest benthic female x BC Little Campbell marine male cross	marine_freshwater	Row 3 cerato raker number	feeding	10.9759	chrIV	Y	Table S4	Miller et al. 2014 Genetics
178	Erickson et al. 2016 Evolution	BC Priest benthic female x BC Little Campbell marine male cross	marine_freshwater	Row 4 cerato raker number	feeding	9.65755	chrIV	Y	Table S4	Miller et al. 2014 Genetics
179	Erickson et al. 2016 Evolution	BC Enos benthic female x BC Little Campbell marine male cross	marine_freshwater	Row 5 cerato raker number	feeding	11.7484	chrIV	Y	Table S4	Miller et al. 2014 Genetics
180	Erickson et al. 2016 Evolution	BC Paxton benthic female x BC Little Campbell marine male cross	marine_freshwater	Row 6 cerato raker number	feeding	9.78552	chrIV	Y	Table S4	Miller et al. 2014 Genetics
181	Erickson et al. 2016 Evolution	BC Priest benthic female x BC Little Campbell marine male cross	marine_freshwater	Row 7 cerato raker number	feeding	10.6315	chrIV	Y	Table S4	Miller et al. 2014 Genetics
182	Erickson et al. 2016 Evolution	BC Paxton benthic female x BC Little Campbell marine male cross	marine_freshwater	Row 9 cerato raker number	feeding	10.2654	chrIV	Y	Table S4	Miller et al. 2014 Genetics
183	Erickson et al. 2016 Evolution	BC Paxton benthic female x BC Little Campbell marine male cross	marine_freshwater	Ceratobranchial 1 length	feeding	11.4172	chrIX	N	Table S4	Miller et al. 2014 Genetics
184	Erickson et al. 2016 Evolution	BC Enos benthic female x BC Little Campbell marine male cross	marine_freshwater	Ceratobranchial 3 length	feeding	10.522	chrIX	Y	Table S4	Miller et al. 2014 Genetics
185	Erickson et al. 2016 Evolution	BC Enos benthic female x BC Little Campbell marine male cross	marine_freshwater	body depth	body shape	8.44233	chrV	Y	Table S4	Klepaker, 1993 NRC
186	Erickson et al. 2016 Evolution	BC Enos benthic female x BC Little Campbell marine male cross	marine_freshwater	Epibranchial 1 length	feeding	8.29936	chrV	Y	Table S4	Miller et al. 2014 Genetics
187	Erickson et al. 2016 Evolution	BC Priest benthic female x BC Little Campbell marine male cross	marine_freshwater	Plate number	defence	4.4979	chrV	Y	Table S4	Miller et al. 2014 Genetics
188	Erickson et al. 2016 Evolution	BC Enos benthic female x BC Little Campbell marine male cross	marine_freshwater	Row 3 cerato raker number	feeding	9.8574	chrV	N	Table S4	Miller et al. 2014 Genetics
189	Erickson et al. 2016 Evolution	BC Enos benthic female x BC Little Campbell marine male cross	marine_freshwater	Row 7 cerato raker number	feeding	9.33131	chrV	N	Table S4	Miller et al. 2014 Genetics
190	Erickson et al. 2016 Evolution	BC Enos benthic female x BC Little Campbell marine male cross	marine_freshwater	Frontal width	body shape	9.03525	chrVI	NA	Table S4	Klepaker, 1993 NRC
191	Erickson et al. 2016 Evolution	BC Paxton benthic female x BC Little Campbell marine male cross	marine_freshwater	Pelvic spine length	defence	8.62593	chrVI	Y	Table S4	Shapiro et al. 2004 Nature
192	Erickson et al. 2016 Evolution	BC Paxton benthic female x BC Little Campbell marine male cross	marine_freshwater	body depth	body shape	11.3981	chrVII	N	Table S4	Klepaker, 1993 NRC
193	Erickson et al. 2016 Evolution	BC Priest benthic female x BC Little Campbell marine male cross	marine_freshwater	Ceratobranchial 1 length	feeding	12.5932	chrVII	Y	Table S4	Miller et al. 2014 Genetics
194	Erickson et al. 2016 Evolution	BC Priest benthic female x BC Little Campbell marine male cross	marine_freshwater	Ceratobranchial 2 length	feeding	15.5645	chrVII	Y	Table S4	Miller et al. 2014 Genetics
195	Erickson et al. 2016 Evolution	BC Priest benthic female x BC Little Campbell marine male cross	marine_freshwater	Ceratobranchial 3 length	feeding	12.1732	chrVII	Y	Table S4	Miller et al. 2014 Genetics
196	Erickson et al. 2016 Evolution	BC Priest benthic female x BC Little Campbell marine male cross	marine_freshwater	Ceratobranchial 4 length	feeding	13.0996	chrVII	Y	Table S4	Miller et al. 2014 Genetics
197	Erickson et al. 2016 Evolution	BC Priest benthic female x BC Little Campbell marine male cross	marine_freshwater	Ceratobranchial 5 length	feeding	10.4217	chrVII	Y	Table S4	Miller et al. 2014 Genetics
198	Erickson et al. 2016 Evolution	BC Enos benthic female x BC Little Campbell marine male cross	marine_freshwater	Frontal width	body shape	9.92019	chrVII	NA	Table S4	Klepaker, 1993 NRC (BenthicxLimnetic)
199	Erickson et al. 2016 Evolution	BC Priest benthic female x BC Little Campbell marine male cross	marine_freshwater	Opercle length	feeding	10.5689	chrVII	N	Table S4	Miller et al. 2014 Genetics
200	Erickson et al. 2016 Evolution	BC Paxton benthic female x BC Little Campbell marine male cross	marine_freshwater	Pelvic spine length	defence	20.0603	chrVII	Y	Table S4	Shapiro et al. 2004 Nature
201	Erickson et al. 2016 Evolution	BC Enos benthic female x BC Little Campbell marine male cross	marine_freshwater	Plate number	defence	3.31359	chrVII	Y	Table S4	Miller et al. 2014 Genetics
202	Erickson et al. 2016 Evolution	BC Paxton benthic female x BC Little Campbell marine male cross	marine_freshwater	Row 1 cerato raker number	feeding	7.53863	chrVII	Y	Table S4	Miller et al. 2014 Genetics
203	Erickson et al. 2016 Evolution	BC Enos benthic female x BC Little Campbell marine male cross	marine_freshwater	Row 7 cerato raker number	feeding	8.92613	chrVII	N	Table S4	Miller et al. 2014 Genetics
204	Erickson et al. 2016 Evolution	BC Enos benthic female x BC Little Campbell marine male cross	marine_freshwater	Ventral toothplate tooth number	feeding	8.56191	chrVII	N	Table S4	Miller et al. 2014 Genetics
205	Erickson et al. 2016 Evolution	BC Priest benthic female x BC Little Campbell marine male cross	marine_freshwater	Cerato raker number	feeding	10.4075	chrVIII	N	Table S4	Miller et al. 2014 Genetics
206	Erickson et al. 2016 Evolution	BC Paxton benthic female x BC Little Campbell marine male cross	marine_freshwater	Ceratobranchial 2 length	feeding	7.73863	chrVIII	Y	Table S4	Miller et al. 2014 Genetics
207	Erickson et al. 2016 Evolution	BC Enos benthic female x BC Little Campbell marine male cross	marine_freshwater	Dorsal spine 1 length	body shape	5.43188	chrVIII	N	Table S4	Miller et al. 2014 Genetics
208	Erickson et al. 2016 Evolution	BC Priest benthic female x BC Little Campbell marine male cross	marine_freshwater	Opercle width	feeding	8.61723	chrVIII	Y	Table S4	Kimmel et al. 2005 PNAS
209	Erickson et al. 2016 Evolution	BC Priest benthic female x BC Little Campbell marine male cross	marine_freshwater	Pelvic spine length	defence	6.16963	chrVIII	N	Table S4	Shapiro et al. 2004 Nature
210	Erickson et al. 2016 Evolution	BC Priest benthic female x BC Little Campbell marine male cross	marine_freshwater	Row 2 cerato raker number	feeding	10.8805	chrVIII	N	Table S4	Miller et al. 2014 Genetics
211	Erickson et al. 2016 Evolution	BC Enos benthic female x BC Little Campbell marine male cross	marine_freshwater	Row 4 cerato raker number	feeding	10.842	chrVIII	N	Table S4	Miller et al. 2014 Genetics
212	Erickson et al. 2016 Evolution	BC Enos benthic female x BC Little Campbell marine male cross	marine_freshwater	Row 6 cerato raker number	feeding	15.9292	chrVIII	N	Table S4	Miller et al. 2014 Genetics
213	Erickson et al. 2016 Evolution	BC Priest benthic female x BC Little Campbell marine male cross	marine_freshwater	Row 8 cerato raker number	feeding	11.0282	chrVIII	N	Table S4	Miller et al. 2014 Genetics
214	Erickson et al. 2016 Evolution	BC Enos benthic female x BC Little Campbell marine male cross	marine_freshwater	Row 9 cerato raker number	feeding	9.21408	chrVIII	N	Table S4	Miller et al. 2014 Genetics
215	Erickson et al. 2016 Evolution	BC Paxton benthic female x BC Little Campbell marine male cross	marine_freshwater	Dentary length	feeding	10.1276	chrX	N	Table S4	Miller et al. 2014 Genetics, Figure S1 (based on correlation between JW and DL)
216	Erickson et al. 2016 Evolution	BC Priest benthic female x BC Little Campbell marine male cross	marine_freshwater	Opercle length	feeding	10.3819	chrX	Y	Table S4	Miller et al. 2014 Genetics
217	Erickson et al. 2016 Evolution	BC Priest benthic female x BC Little Campbell marine male cross	marine_freshwater	Opercle width	feeding	16.4241	chrX	Y	Table S4	Kimmel et al. 2005 PNAS
218	Erickson et al. 2016 Evolution	BC Paxton benthic female x BC Little Campbell marine male cross	marine_freshwater	Pelvic spine length	defence	6.05029	chrX	Y	Table S4	Shapiro et al. 2004 Nature
219	Erickson et al. 2016 Evolution	BC Paxton benthic female x BC Little Campbell marine male cross	marine_freshwater	Pelvic spine length	defence	4.75489	chrXI	Y	Table S4	Shapiro et al. 2004 Nature
220	Erickson et al. 2016 Evolution	BC Priest benthic female x BC Little Campbell marine male cross	marine_freshwater	Frontal width	body shape	12.2813	chrXII	NA	Table S4	Klepaker, 1993 NRC
221	Erickson et al. 2016 Evolution	BC Paxton benthic female x BC Little Campbell marine male cross	marine_freshwater	Pelvic spine length	defence	5.82807	chrXII	Y	Table S4	Shapiro et al. 2004 Nature
222	Erickson et al. 2016 Evolution	BC Paxton benthic female x BC Little Campbell marine male cross	marine_freshwater	Row 5 cerato raker number	feeding	10.2097	chrXII	Y	Table S4	Miller et al. 2014 Genetics
223	Erickson et al. 2016 Evolution	BC Paxton benthic female x BC Little Campbell marine male cross	marine_freshwater	Dorsal spine 1 length	body shape	6.6372	chrXIII	Y	Table S4	Miller et al. 2014 Genetics
224	Erickson et al. 2016 Evolution	BC Priest benthic female x BC Little Campbell marine male cross	marine_freshwater	Dorsal spine 2 length	body shape	9.27356	chrXIII	Y	Table S4	Miller et al. 2014 Genetics
225	Erickson et al. 2016 Evolution	BC Priest benthic female x BC Little Campbell marine male cross	marine_freshwater	Pelvic spine length	defence	5.15608	chrXIII	Y	Table S4	Shapiro et al. 2004 Nature
226	Erickson et al. 2016 Evolution	BC Enos benthic female x BC Little Campbell marine male cross	marine_freshwater	Cerato raker number	feeding	11.2213	chrXIV	Y	Table S4	Miller et al. 2014 Genetics
227	Erickson et al. 2016 Evolution	BC Priest benthic female x BC Little Campbell marine male cross	marine_freshwater	Ceratobranchial 5 length	feeding	6.60276	chrXIV	Y	Table S4	Miller et al. 2014 Genetics
228	Erickson et al. 2016 Evolution	BC Enos benthic female x BC Little Campbell marine male cross	marine_freshwater	Row 1 cerato raker number	feeding	7.12748	chrXIV	Y	Table S4	Miller et al. 2014 Genetics
229	Erickson et al. 2016 Evolution	BC Priest benthic female x BC Little Campbell marine male cross	marine_freshwater	body depth	body shape	8.20889	chrXIX	N	Table S4	Klepaker, 1993 NRC
230	Erickson et al. 2016 Evolution	BC Priest benthic female x BC Little Campbell marine male cross	marine_freshwater	Cerato raker number	feeding	6.66422	chrXIX	Y	Table S4	Miller et al. 2014 Genetics
231	Erickson et al. 2016 Evolution	BC Priest benthic female x BC Little Campbell marine male cross	marine_freshwater	Ceratobranchial 3 length	feeding	8.46576	chrXIX	N	Table S4	Miller et al. 2014 Genetics
232	Erickson et al. 2016 Evolution	BC Priest benthic female x BC Little Campbell marine male cross	marine_freshwater	Ceratobranchial 4 length	feeding	8.44606	chrXIX	N	Table S4	Miller et al. 2014 Genetics
233	Erickson et al. 2016 Evolution	BC Priest benthic female x BC Little Campbell marine male cross	marine_freshwater	Pelvic spine length	defence	5.50041	chrXIX	N	Table S4	Shapiro et al. 2004 Nature
234	Erickson et al. 2016 Evolution	BC Priest benthic female x BC Little Campbell marine male cross	marine_freshwater	Premaxilla height	feeding	10.4727	chrXIX	N	Table S4	Miller et al. 2014 Genetics (larger jaw for benthic)
235	Erickson et al. 2016 Evolution	BC Priest benthic female x BC Little Campbell marine male cross	marine_freshwater	Row 6 cerato raker number	feeding	8.90537	chrXIX	Y	Table S4	Miller et al. 2014 Genetics
236	Erickson et al. 2016 Evolution	BC Priest benthic female x BC Little Campbell marine male cross	marine_freshwater	Dorsal toothplate 1 tooth number	feeding	10.5836	chrXVI	N	Table S4	Ellis et al. 2015 Development
237	Erickson et al. 2016 Evolution	BC Paxton benthic female x BC Little Campbell marine male cross	marine_freshwater	Opercle width	feeding	12.9925	chrXVI	N	Table S4	Kimmel et al. 2005 PNAS
238	Erickson et al. 2016 Evolution	BC Paxton benthic female x BC Little Campbell marine male cross	marine_freshwater	Ceratobranchial 2 length	feeding	9.63432	chrXVII	N	Table S4	Miller et al. 2014 Genetics
239	Erickson et al. 2016 Evolution	BC Paxton benthic female x BC Little Campbell marine male cross	marine_freshwater	Row 6 cerato raker number	feeding	8.16618	chrXVII	Y	Table S4	Miller et al. 2014 Genetics
240	Erickson et al. 2016 Evolution	BC Priest benthic female x BC Little Campbell marine male cross	marine_freshwater	Row 7 cerato raker number	feeding	9.54744	chrXVII	Y	Table S4	Miller et al. 2014 Genetics
241	Erickson et al. 2016 Evolution	BC Priest benthic female x BC Little Campbell marine male cross	marine_freshwater	Cerato raker number	feeding	6.65555	chrXX	Y	Table S4	Miller et al. 2014 Genetics
242	Erickson et al. 2016 Evolution	BC Paxton benthic female x BC Little Campbell marine male cross	marine_freshwater	Epibranchial 1 length	feeding	8.18805	chrXX	Y	Table S4	Miller et al. 2014 Genetics
243	Erickson et al. 2016 Evolution	BC Paxton benthic female x BC Little Campbell marine male cross	marine_freshwater	Frontal width	body shape	9.56128	chrXX	NA	Table S4	Klepaker, 1993 NRC
244	Erickson et al. 2016 Evolution	BC Priest benthic female x BC Little Campbell marine male cross	marine_freshwater	Pelvic spine length	defence	4.01451	chrXX	Y	Table S4	Shapiro et al. 2004 Nature
245	Erickson et al. 2016 Evolution	BC Priest benthic female x BC Little Campbell marine male cross	marine_freshwater	Row 1 cerato raker number	feeding	9.90265	chrXX	Y	Table S4	Miller et al. 2014 Genetics
246	Erickson et al. 2016 Evolution	BC Paxton benthic female x BC Little Campbell marine male cross	marine_freshwater	Row 3 cerato raker number	feeding	9.56552	chrXX	Y	Table S4	Miller et al. 2014 Genetics
247	Erickson et al. 2016 Evolution	BC Priest benthic female x BC Little Campbell marine male cross	marine_freshwater	body depth	body shape	8.94495	chrXXI	Y	Table S4	Klepaker, 1993 NRC
248	Erickson et al. 2016 Evolution	BC Priest benthic female x BC Little Campbell marine male cross	marine_freshwater	Ceratobranchial 5 length	feeding	12.0435	chrXXI	Y	Table S4	Miller et al. 2014 Genetics
249	Erickson et al. 2016 Evolution	BC Priest benthic female x BC Little Campbell marine male cross	marine_freshwater	Dorsal spine 1 length	body shape	8.34794	chrXXI	Y	Table S4	Miller et al. 2014 Genetics
250	Erickson et al. 2016 Evolution	BC Priest benthic female x BC Little Campbell marine male cross	marine_freshwater	Dorsal spine 2 length	body shape	10.0055	chrXXI	Y	Table S4	Miller et al. 2014 Genetics
251	Erickson et al. 2016 Evolution	BC Priest benthic female x BC Little Campbell marine male cross	marine_freshwater	Dorsal spine 3 length	body shape	13.8651	chrXXI	Y	Table S4	Miller et al. 2014 Genetics
252	Erickson et al. 2016 Evolution	BC Enos benthic female x BC Little Campbell marine male cross	marine_freshwater	Pelvic spine length	defence	3.96632	chrXXI	Y	Table S4	Shapiro et al. 2004 Nature
253	Erickson et al. 2016 Evolution	BC Paxton benthic female x BC Little Campbell marine male cross	marine_freshwater	Plate number	defence	7.72846	chrXXI	Y	Table S4	Miller et al. 2014 Genetics
254	Erickson et al. 2016 Evolution	BC Paxton benthic female x BC Little Campbell marine male cross	marine_freshwater	Premaxilla height	feeding	9.77722	chrXXI	Y	Table S4	Miller et al. 2014 Genetics (larger jaw for benthic)
255	Glazer et al. 2014 EvoDevo	BC Little Campbell marine female x AK Bear Paw lake male cross	marine_freshwater	Gill raker number adult	feeding	9.5	chrIV	Y	Table 1	Figure1
256	Glazer et al. 2014 EvoDevo	WA Fish Trap Creek female x BC Little Campbell marine male cross	marine_freshwater	Gill raker number adult	feeding	9.7	chrXX	Y	Table 1	Figure1
257	Glazer et al. 2015 G3	WA Fish Trap Creek female x BC Little Campbell marine male cross	marine_freshwater	Middle gill raker length	feeding	7.4	chrI	Y	Table 3	Miller et al. 2014 Genetics
258	Glazer et al. 2015 G3	WA Fish Trap Creek female x BC Little Campbell marine male cross	marine_freshwater	Middle gill raker length	feeding	7.6	chrIV	Y	Table 3	Miller et al. 2014 Genetics
259	Glazer et al. 2015 G3	WA Fish Trap Creek female x BC Little Campbell marine male cross	marine_freshwater	Lateral gill raker length	feeding	6.3	chrX	Y	Table 3	Miller et al. 2014 Genetics
260	Glazer et al. 2015 G3	WA Fish Trap Creek female x BC Little Campbell marine male cross	marine_freshwater	Middle gill raker length	feeding	7.5	chrXI	Y	Table 3	Miller et al. 2014 Genetics
261	Glazer et al. 2015 G3	BC Little Campbell marine female x AK Bear Paw lake male cross	marine_freshwater	Medial gill raker length	feeding	6.1	chrXIX	N	Table 3	Miller et al. 2014 Genetics
262	Glazer et al. 2015 G3	BC Little Campbell marine female x AK Bear Paw lake male cross	marine_freshwater	Lateral gill raker length	feeding	6.3	chrXVI	Y	Table 3	Miller et al. 2014 Genetics
263	Glazer et al. 2015 G3	BC Little Campbell marine female x AK Bear Paw lake male cross	marine_freshwater	Medial gill raker length	feeding	6	chrXVI	Y	Table 3	Miller et al. 2014 Genetics
264	Glazer et al. 2015 G3	BC Little Campbell marine female x AK Bear Paw lake male cross	marine_freshwater	Middle gill raker length	feeding	9.1	chrXVI	Y	Table 3	Miller et al. 2014 Genetics
265	Glazer et al. 2015 G3	BC Little Campbell marine female x AK Bear Paw lake male cross	marine_freshwater	Lateral gill raker length	feeding	6.5	chrXX	N	Table 3	Miller et al. 2014 Genetics
266	Greenwood et al. 2011 Heredity	BC Hotel Lake female x BC Little Campbell marine male cross	marine_freshwater	degree of barring	pigmentation	6.6	chrI	Y	Table 3	Table 1
267	Greenwood et al. 2011 Heredity	BC Hotel Lake female x BC Little Campbell marine male cross	marine_freshwater	degree of melanization	pigmentation	11.7	chrI	NA	Table 3	NA
268	Greenwood et al. 2011 Heredity	BC Hotel Lake female x BC Little Campbell marine male cross	marine_freshwater	ventral melanophores	pigmentation	8.9	chrI	N	Table 3	Table 1
269	Greenwood et al. 2011 Heredity	BC Hotel Lake female x BC Little Campbell marine male cross	marine_freshwater	degree of barring	pigmentation	20	chrVI	Y	Table 3	Table 1
270	Greenwood et al. 2011 Heredity	BC Hotel Lake female x BC Little Campbell marine male cross	marine_freshwater	midline light bar melanophores	pigmentation	6.3	chrVI	N	Table 3	Table 1 (marine fish are not barred)
271	Greenwood et al. 2011 Heredity	BC Hotel Lake female x BC Little Campbell marine male cross	marine_freshwater	dorsal melanophores	pigmentation	11.6	chrVII	Y	Table 3	Table 1
272	Greenwood et al. 2011 Heredity	BC Hotel Lake female x BC Little Campbell marine male cross	marine_freshwater	degree of barring	pigmentation	6.9	chrXI	Y	Table 3	Table 1
273	Greenwood et al. 2011 Heredity	BC Hotel Lake female x BC Little Campbell marine male cross	marine_freshwater	standard length	body size	23.6	chrXVII	Y	Table 3	Talor and McPhail, 1986, NRC
274	Greenwood et al. 2011 Heredity	BC Hotel Lake female x BC Little Campbell marine male cross	marine_freshwater	standard length	body size	41.1	chrXVIII	Y	Table 3	Talor and McPhail, 1986, NRC
275	Greenwood et al. 2013 Curr Biol	BC Paxton benthic female x JP Pacific Ocean marine male cross	marine_freshwater	schooling: body orientation	behaviour and sensory system	10.4	chrIV	Y	Table 1	Figure S1
276	Greenwood et al. 2013 Curr Biol	BC Paxton benthic female x JP Pacific Ocean marine male cross	marine_freshwater	schooling: head x position	behaviour and sensory system	13.5	chrIV	Y	Table 1	Figure S1
277	Greenwood et al. 2013 Curr Biol	BC Paxton benthic female x JP Pacific Ocean marine male cross	marine_freshwater	schooling: head x position	behaviour and sensory system	7.1	chrXVII	Y	Table 1	Figure S1
278	Greenwood et al. 2013 Curr Biol	BC Paxton benthic female x JP Pacific Ocean marine male cross	marine_freshwater	schooling: head y position	behaviour and sensory system	6.6	chrXX	N	Table 1	Figure S1
279	Greenwood et al. 2013 Curr Biol	BC Paxton benthic female x JP Pacific Ocean marine male cross	marine_freshwater	schooling: latency to join school	behaviour and sensory system	6.3	chrXX	Y	Table 1	Figure S1
280	Greenwood et al. 2015 G3	BC Paxton benthic female x JP Pacific Ocean marine male crosses	marine_freshwater	schooling: latency to join school	behaviour and sensory system	3.65	chrVI	N	Table 3	Figure 1
281	Greenwood et al. 2015 G3	BC Paxton benthic female x JP Pacific Ocean marine male crosses	marine_freshwater	schooling: time with school	behaviour and sensory system	5.15	chrVI	N	Table 3	Figure 1
282	Greenwood et al. 2015 G3	BC Paxton benthic female x JP Pacific Ocean marine male crosses	marine_freshwater	schooling: approaches to school	behaviour and sensory system	21	chrX	Y	Table 3	Figure 1
283	Greenwood et al. 2015 G3	BC Paxton benthic female x JP Pacific Ocean marine male crosses	marine_freshwater	schooling: time with school	behaviour and sensory system	3.66	chrXXI	Y	Table 3	Figure 1
284	Kimmel et al. 2005 PNAS	AK Bear Paw lake x AK Rabbit Slough marine cross	marine_freshwater	Opercular bone morphology	respiration	30	chrXIX	NA	NA	NA
285	Miller et al. 2007 Cell	JP Pacific Ocean marine female x BC Paxton benthic male cross	marine_freshwater	gill pigmentation	pigmentation	56.1	chrXIX	Y	Figure 1	Figure 1
286	Miller et al. 2007 Cell	JP Pacific Ocean marine female x BC Paxton benthic male cross	marine_freshwater	ventral pigmentation	pigmentation	56.1	chrXIX	Y	Figure 1	Figure 1
287	Miller et al. 2014 Genetics	JP Pacific Ocean marine female x BC Paxton benthic male cross	marine_freshwater	All raker number	feeding	6.36829	chrI	Y	Figure S3	Figure S3
288	Miller et al. 2014 Genetics	JP Pacific Ocean marine female x BC Paxton benthic male cross	marine_freshwater	Branchial arch 1 raker number	feeding	6.08125	chrI	Y	Figure S3	Figure S3
289	Miller et al. 2014 Genetics	JP Pacific Ocean marine female x BC Paxton benthic male cross	marine_freshwater	Branchial arch 2 raker number	feeding	7.45713	chrI	Y	Figure S3	Figure S3
290	Miller et al. 2014 Genetics	JP Pacific Ocean marine female x BC Paxton benthic male cross	marine_freshwater	Branchial arch 3 raker number	feeding	4.89181	chrI	Y	Figure S3	Figure S3
291	Miller et al. 2014 Genetics	JP Pacific Ocean marine female x BC Paxton benthic male cross	marine_freshwater	Ceratobranchial 2 length	feeding	4.24954	chrI	N	Figure S3	Figure1
292	Miller et al. 2014 Genetics	JP Pacific Ocean marine female x BC Paxton benthic male cross	marine_freshwater	Dorsal toothplate 2 length	feeding	3.73783	chrI	N	Figure S3	Ellis et al. 2015 Development
293	Miller et al. 2014 Genetics	JP Pacific Ocean marine female x BC Paxton benthic male cross	marine_freshwater	Even row raker number	feeding	3.16799	chrI	Y	Figure S3	Figure S3
294	Miller et al. 2014 Genetics	JP Pacific Ocean marine female x BC Paxton benthic male cross	marine_freshwater	Hypo raker number	feeding	6.34694	chrI	Y	Figure S3	Figure S3
295	Miller et al. 2014 Genetics	JP Pacific Ocean marine female x BC Paxton benthic male cross	marine_freshwater	Joint raker number	feeding	5.36375	chrI	Y	Figure S3	Figure S3
296	Miller et al. 2014 Genetics	JP Pacific Ocean marine female x BC Paxton benthic male cross	marine_freshwater	Last anal fin ray position	swimming	14.382	chrI	N	Figure S3	Ahn & Gibson 1999, Evolution & Development (BenthicxLimnetic)
297	Miller et al. 2014 Genetics	JP Pacific Ocean marine female x BC Paxton benthic male cross	marine_freshwater	Last postanal pterygiophore position	swimming	10.9401	chrI	N	Figure S3	Ahn & Gibson 1999, Evolution & Development (BenthicxLimnetic)
298	Miller et al. 2014 Genetics	JP Pacific Ocean marine female x BC Paxton benthic male cross	marine_freshwater	Last postdorsal pterygiophore position	swimming	10.813	chrI	N	Figure S3	Ahn & Gibson 1999, Evolution & Development (BenthicxLimnetic)
299	Miller et al. 2014 Genetics	JP Pacific Ocean marine female x BC Paxton benthic male cross	marine_freshwater	Non-ray-bearing postdorsal pterygiophore number	swimming	5.54856	chrI	NA	Figure S3	NA
300	Miller et al. 2014 Genetics	JP Pacific Ocean marine female x BC Paxton benthic male cross	marine_freshwater	Odd row raker number	feeding	7.713	chrI	Y	Figure S3	Figure S3
301	Miller et al. 2014 Genetics	JP Pacific Ocean marine female x BC Paxton benthic male cross	marine_freshwater	Opercle length	respiration	10.8963	chrI	Y	Figure S3	Figure S3
302	Miller et al. 2014 Genetics	JP Pacific Ocean marine female x BC Paxton benthic male cross	marine_freshwater	Opercle width	respiration	4.42597	chrI	Y	Figure S3	Kimmel et al. 2005 PNAS
303	Miller et al. 2014 Genetics	JP Pacific Ocean marine female x BC Paxton benthic male cross	marine_freshwater	Row 1 raker number	feeding	6.36388	chrI	Y	Figure S3	Figure S3
304	Miller et al. 2014 Genetics	JP Pacific Ocean marine female x BC Paxton benthic male cross	marine_freshwater	Row 2 joint raker number	feeding	5.31072	chrI	Y	Figure S3	Figure S3
305	Miller et al. 2014 Genetics	JP Pacific Ocean marine female x BC Paxton benthic male cross	marine_freshwater	Row 3 cerato raker number	feeding	3.75289	chrI	Y	Figure S3	Figure S3
306	Miller et al. 2014 Genetics	JP Pacific Ocean marine female x BC Paxton benthic male cross	marine_freshwater	Row 3 raker number	feeding	6.69576	chrI	Y	Figure S3	Figure S3
307	Miller et al. 2014 Genetics	JP Pacific Ocean marine female x BC Paxton benthic male cross	marine_freshwater	Row 5 hypo raker number	feeding	7.06388	chrI	Y	Figure S3	Figure S3
308	Miller et al. 2014 Genetics	JP Pacific Ocean marine female x BC Paxton benthic male cross	marine_freshwater	Row 5 raker number	feeding	6.19435	chrI	Y	Figure S3	Figure S3
309	Miller et al. 2014 Genetics	JP Pacific Ocean marine female x BC Paxton benthic male cross	marine_freshwater	Supraoccipital crest area	body shape	10.5301	chrI	Y	Figure S3	Miller et al. 2014 Genetics
310	Miller et al. 2014 Genetics	JP Pacific Ocean marine female x BC Paxton benthic male cross	marine_freshwater	Supraoccipital crest width	body shape	7.00514	chrI	Y	Figure S3	Figure1
311	Miller et al. 2014 Genetics	JP Pacific Ocean marine female x BC Paxton benthic male cross	marine_freshwater	Ventral toothplate length	feeding	6.07765	chrI	N	Figure S3	Ellis et al. 2015 Development
312	Miller et al. 2014 Genetics	JP Pacific Ocean marine female x BC Paxton benthic male cross	marine_freshwater	Ventral toothplate width	feeding	4.80992	chrI	N	Figure S3	Ellis et al. 2015 Development
313	Miller et al. 2014 Genetics	JP Pacific Ocean marine female x BC Paxton benthic male cross	marine_freshwater	Vertebrae number	swimming	9.62305	chrI	NA	Figure S3	Aguirre et al. 2014 Biological Journal of the Linnean Society
314	Miller et al. 2014 Genetics	JP Pacific Ocean marine female x BC Paxton benthic male cross	marine_freshwater	Ceratobranchial 1 length	feeding	10.373	chrII	N	Figure S3	Miller et al. 2014 Genetics
315	Miller et al. 2014 Genetics	JP Pacific Ocean marine female x BC Paxton benthic male cross	marine_freshwater	Ceratobranchial 2 length	feeding	8.45901	chrII	N	Figure S3	Miller et al. 2014 Genetics
316	Miller et al. 2014 Genetics	JP Pacific Ocean marine female x BC Paxton benthic male cross	marine_freshwater	Ceratobranchial 3 length	feeding	5.30437	chrII	N	Figure S3	Miller et al. 2014 Genetics
317	Miller et al. 2014 Genetics	JP Pacific Ocean marine female x BC Paxton benthic male cross	marine_freshwater	Ceratobranchial 4 length	feeding	5.18534	chrII	N	Figure S3	Miller et al. 2014 Genetics
318	Miller et al. 2014 Genetics	JP Pacific Ocean marine female x BC Paxton benthic male cross	marine_freshwater	Ceratobranchial 5 length	feeding	5.46294	chrII	N	Figure S3	Miller et al. 2014 Genetics
319	Miller et al. 2014 Genetics	JP Pacific Ocean marine female x BC Paxton benthic male cross	marine_freshwater	Dorsal spine 2 length	defence	3.90774	chrII	Y	Figure S3	Figure S3
320	Miller et al. 2014 Genetics	JP Pacific Ocean marine female x BC Paxton benthic male cross	marine_freshwater	Dorsal toothplate 2 length	feeding	6.72893	chrII	N	Figure S3	Ellis et al. 2015 Development
321	Miller et al. 2014 Genetics	JP Pacific Ocean marine female x BC Paxton benthic male cross	marine_freshwater	Epibranchial 1 length	feeding	6.74201	chrII	N	Figure S3	Ellis et al. 2015 Development
322	Miller et al. 2014 Genetics	JP Pacific Ocean marine female x BC Paxton benthic male cross	marine_freshwater	Joint raker number	feeding	4.70995	chrII	N	Figure S3	Figure S3
323	Miller et al. 2014 Genetics	JP Pacific Ocean marine female x BC Paxton benthic male cross	marine_freshwater	Lateral raker spacing	feeding	3.48285	chrII	N	Figure S3	Figure S3
324	Miller et al. 2014 Genetics	JP Pacific Ocean marine female x BC Paxton benthic male cross	marine_freshwater	Non-ray-bearing postanal pterygiophore number	swimming	5.53109	chrII	NA	Figure S3	NA
325	Miller et al. 2014 Genetics	JP Pacific Ocean marine female x BC Paxton benthic male cross	marine_freshwater	Opercle width	respiration	7.54002	chrII	Y	Figure S3	Kimmel et al. 2005 PNAS
326	Miller et al. 2014 Genetics	JP Pacific Ocean marine female x BC Paxton benthic male cross	marine_freshwater	Premaxilla length	feeding	3.73918	chrII	N	Figure S3	Miller et al. 2014 Genetics (larger jaw for benthic)
327	Miller et al. 2014 Genetics	JP Pacific Ocean marine female x BC Paxton benthic male cross	marine_freshwater	Row 2 joint raker number	feeding	5.31001	chrII	N	Figure S3	Figure S3
328	Miller et al. 2014 Genetics	JP Pacific Ocean marine female x BC Paxton benthic male cross	marine_freshwater	Row 3 epi raker number	feeding	6.3927	chrII	N	Figure S3	Figure S3
329	Miller et al. 2014 Genetics	JP Pacific Ocean marine female x BC Paxton benthic male cross	marine_freshwater	Ventral toothplate width	feeding	5.01213	chrII	Y	Figure S3	Ellis et al. 2015 Development
330	Miller et al. 2014 Genetics	JP Pacific Ocean marine female x BC Paxton benthic male cross	marine_freshwater	Dorsal spine 1 length	defence	3.84332	chrIII	Y	Figure S3	Figure S3
331	Miller et al. 2014 Genetics	JP Pacific Ocean marine female x BC Paxton benthic male cross	marine_freshwater	Premaxilla length	feeding	3.68806	chrIII	Y	Figure S3	Miller et al. 2014 Genetics (larger jaw for benthic)
332	Miller et al. 2014 Genetics	JP Pacific Ocean marine female x BC Paxton benthic male cross	marine_freshwater	All raker number	feeding	10.2209	chrIV	Y	Figure S3	Figure S3
333	Miller et al. 2014 Genetics	JP Pacific Ocean marine female x BC Paxton benthic male cross	marine_freshwater	Anal fin ray number	swimming	7.16654	chrIV	N	Figure S3	Ahn & Gibson 1999, Evolution & Development (BenthicxLimnetic)
334	Miller et al. 2014 Genetics	JP Pacific Ocean marine female x BC Paxton benthic male cross	marine_freshwater	Anal spine length	defence	20.9962	chrIV	NA	Figure S3	NA
335	Miller et al. 2014 Genetics	JP Pacific Ocean marine female x BC Paxton benthic male cross	marine_freshwater	Articular height	feeding	13.1197	chrIV	Y	Figure S3	Miller et al. 2014 Genetics (larger jaw for benthic)
336	Miller et al. 2014 Genetics	JP Pacific Ocean marine female x BC Paxton benthic male cross	marine_freshwater	Branchial arch 1 raker number	feeding	8.89046	chrIV	Y	Figure S3	Figure S3
337	Miller et al. 2014 Genetics	JP Pacific Ocean marine female x BC Paxton benthic male cross	marine_freshwater	Branchial arch 2 raker number	feeding	13.3437	chrIV	Y	Figure S3	Figure S3
338	Miller et al. 2014 Genetics	JP Pacific Ocean marine female x BC Paxton benthic male cross	marine_freshwater	Branchial arch 3 raker number	feeding	5.63062	chrIV	Y	Figure S3	Figure S3
339	Miller et al. 2014 Genetics	JP Pacific Ocean marine female x BC Paxton benthic male cross	marine_freshwater	Branchial arch 4 raker number	feeding	5.40492	chrIV	Y	Figure S3	Figure S3
340	Miller et al. 2014 Genetics	JP Pacific Ocean marine female x BC Paxton benthic male cross	marine_freshwater	Dentary height	feeding	7.25475	chrIV	Y	Figure S3	Miller et al. 2014 Genetics (larger jaw for benthic)
341	Miller et al. 2014 Genetics	JP Pacific Ocean marine female x BC Paxton benthic male cross	marine_freshwater	Dorsal fin ray number	swimming	6.04949	chrIV	N	Figure S3	Ahn & Gibson 1999, Evolution & Development (BenthicxLimnetic)
342	Miller et al. 2014 Genetics	JP Pacific Ocean marine female x BC Paxton benthic male cross	marine_freshwater	Dorsal spine 2 area	defence	22.0294	chrIV	Y	Figure S3	Figure S3
343	Miller et al. 2014 Genetics	JP Pacific Ocean marine female x BC Paxton benthic male cross	marine_freshwater	Dorsal toothplate 1 length	feeding	9.74782	chrIV	Y	Figure S3	Ellis et al. 2015 Development
344	Miller et al. 2014 Genetics	JP Pacific Ocean marine female x BC Paxton benthic male cross	marine_freshwater	Dorsal toothplate 2 length	feeding	6.10798	chrIV	Y	Figure S3	Ellis et al. 2015 Development
345	Miller et al. 2014 Genetics	JP Pacific Ocean marine female x BC Paxton benthic male cross	marine_freshwater	Epi raker number	feeding	10.6173	chrIV	N	Figure S3	Figure S3
346	Miller et al. 2014 Genetics	JP Pacific Ocean marine female x BC Paxton benthic male cross	marine_freshwater	Even row raker number	feeding	12.0835	chrIV	Y	Figure S3	Figure S3
347	Miller et al. 2014 Genetics	JP Pacific Ocean marine female x BC Paxton benthic male cross	marine_freshwater	Hypo raker number	feeding	6.23491	chrIV	Y	Figure S3	Figure S3
348	Miller et al. 2014 Genetics	JP Pacific Ocean marine female x BC Paxton benthic male cross	marine_freshwater	In-lever 1 of articular length	feeding	5.65834	chrIV	Y	Figure S3	Miller et al. 2014 Genetics (larger jaw for benthic)
349	Miller et al. 2014 Genetics	JP Pacific Ocean marine female x BC Paxton benthic male cross	marine_freshwater	In-lever 2 of articular length	feeding	16.8636	chrIV	Y	Figure S3	Miller et al. 2014 Genetics (larger jaw for benthic)
350	Miller et al. 2014 Genetics	JP Pacific Ocean marine female x BC Paxton benthic male cross	marine_freshwater	Joint raker number	feeding	8.91001	chrIV	Y	Figure S3	Figure S3
351	Miller et al. 2014 Genetics	JP Pacific Ocean marine female x BC Paxton benthic male cross	marine_freshwater	Last postanal pterygiophore position	swimming	8.54868	chrIV	N	Figure S3	Ahn & Gibson 1999, Evolution & Development (BenthicxLimnetic)
352	Miller et al. 2014 Genetics	JP Pacific Ocean marine female x BC Paxton benthic male cross	marine_freshwater	Last postdorsal pterygiophore position	swimming	5.93168	chrIV	N	Figure S3	Ahn & Gibson 1999, Evolution & Development (BenthicxLimnetic)
353	Miller et al. 2014 Genetics	JP Pacific Ocean marine female x BC Paxton benthic male cross	marine_freshwater	Lateral raker spacing	feeding	22.6314	chrIV	Y	Figure S3	Figure S3
354	Miller et al. 2014 Genetics	JP Pacific Ocean marine female x BC Paxton benthic male cross	marine_freshwater	Medial raker spacing	feeding	20.4923	chrIV	Y	Figure S3	Figure S3
355	Miller et al. 2014 Genetics	JP Pacific Ocean marine female x BC Paxton benthic male cross	marine_freshwater	Middle raker spacing	feeding	22.2955	chrIV	Y	Figure S3	Figure S3
356	Miller et al. 2014 Genetics	JP Pacific Ocean marine female x BC Paxton benthic male cross	marine_freshwater	Odd row raker number	feeding	9.16721	chrIV	Y	Figure S3	Figure S3
357	Miller et al. 2014 Genetics	JP Pacific Ocean marine female x BC Paxton benthic male cross	marine_freshwater	Premaxilla height	feeding	3.97088	chrIV	Y	Figure S3	Miller et al. 2014 Genetics (larger jaw for benthic)
358	Miller et al. 2014 Genetics	JP Pacific Ocean marine female x BC Paxton benthic male cross	marine_freshwater	Premaxilla length	feeding	4.59636	chrIV	Y	Figure S3	Miller et al. 2014 Genetics (larger jaw for benthic)
359	Miller et al. 2014 Genetics	JP Pacific Ocean marine female x BC Paxton benthic male cross	marine_freshwater	Row 1 raker number	feeding	4.05215	chrIV	Y	Figure S3	Figure S3
360	Miller et al. 2014 Genetics	JP Pacific Ocean marine female x BC Paxton benthic male cross	marine_freshwater	Row 2 epi raker number	feeding	5.79549	chrIV	N	Figure S3	Figure S3
361	Miller et al. 2014 Genetics	JP Pacific Ocean marine female x BC Paxton benthic male cross	marine_freshwater	Row 2 joint raker number	feeding	7.86785	chrIV	Y	Figure S3	Figure S3
362	Miller et al. 2014 Genetics	JP Pacific Ocean marine female x BC Paxton benthic male cross	marine_freshwater	Row 2 raker number	feeding	17.0909	chrIV	Y	Figure S3	Figure S3
363	Miller et al. 2014 Genetics	JP Pacific Ocean marine female x BC Paxton benthic male cross	marine_freshwater	Row 3 hypo raker number	feeding	5.44804	chrIV	Y	Figure S3	Figure S3
364	Miller et al. 2014 Genetics	JP Pacific Ocean marine female x BC Paxton benthic male cross	marine_freshwater	Row 3 raker number	feeding	13.6046	chrIV	Y	Figure S3	Figure S3
365	Miller et al. 2014 Genetics	JP Pacific Ocean marine female x BC Paxton benthic male cross	marine_freshwater	Row 4 joint raker number	feeding	8.61169	chrIV	Y	Figure S3	Figure S3
366	Miller et al. 2014 Genetics	JP Pacific Ocean marine female x BC Paxton benthic male cross	marine_freshwater	Row 4 raker number	feeding	7.55839	chrIV	Y	Figure S3	Figure S3
367	Miller et al. 2014 Genetics	JP Pacific Ocean marine female x BC Paxton benthic male cross	marine_freshwater	Row 6 epi raker number	feeding	7.57427	chrIV	N	Figure S3	Figure S3
368	Miller et al. 2014 Genetics	JP Pacific Ocean marine female x BC Paxton benthic male cross	marine_freshwater	Row 6 joint raker number	feeding	7.73404	chrIV	Y	Figure S3	Figure S3
369	Miller et al. 2014 Genetics	JP Pacific Ocean marine female x BC Paxton benthic male cross	marine_freshwater	Row 6 raker number	feeding	5.12701	chrIV	Y	Figure S3	Figure S3
370	Miller et al. 2014 Genetics	JP Pacific Ocean marine female x BC Paxton benthic male cross	marine_freshwater	Row 8 cerato raker number	feeding	4.64998	chrIV	Y	Figure S3	Figure S3
371	Miller et al. 2014 Genetics	JP Pacific Ocean marine female x BC Paxton benthic male cross	marine_freshwater	Smoothened dorsal spine 2 area (SPA-SRA)	defence	24.3627	chrIV	Y	Figure S3	Figure S3
372	Miller et al. 2014 Genetics	JP Pacific Ocean marine female x BC Paxton benthic male cross	marine_freshwater	Supraoccipital crest length	body shape	5.58488	chrIV	Y	Figure S3	Figure1
373	Miller et al. 2014 Genetics	JP Pacific Ocean marine female x BC Paxton benthic male cross	marine_freshwater	Third predorsal pterygiophore position	swimming	9.10558	chrIV	Y	Figure S3	Figure S3
374	Miller et al. 2014 Genetics	JP Pacific Ocean marine female x BC Paxton benthic male cross	marine_freshwater	Total dorsal pterygiophore number	swimming	7.43371	chrIV	N	Figure S3	Ahn & Gibson 1999, Evolution & Development (BenthicxLimnetic)
375	Miller et al. 2014 Genetics	JP Pacific Ocean marine female x BC Paxton benthic male cross	marine_freshwater	Total postanal pterygiophore number	swimming	11.0485	chrIV	N	Figure S3	Ahn & Gibson 1999, Evolution & Development (BenthicxLimnetic)
376	Miller et al. 2014 Genetics	JP Pacific Ocean marine female x BC Paxton benthic male cross	marine_freshwater	Total postdorsal pterygiophore number	swimming	7.69983	chrIV	N	Figure S3	Ahn & Gibson 1999, Evolution & Development (BenthicxLimnetic)
377	Miller et al. 2014 Genetics	JP Pacific Ocean marine female x BC Paxton benthic male cross	marine_freshwater	Articular length	feeding	5.64894	chrIX	Y	Figure S3	Erickson et al. 2014 Proc R Soc B, Figure S1 (based on correlation between JW and AL)
378	Miller et al. 2014 Genetics	JP Pacific Ocean marine female x BC Paxton benthic male cross	marine_freshwater	Dorsal spine 1 length	defence	4.35093	chrIX	Y	Figure S3	Figure S3
379	Miller et al. 2014 Genetics	JP Pacific Ocean marine female x BC Paxton benthic male cross	marine_freshwater	Dorsal spine 2 length	defence	7.00377	chrIX	Y	Figure S3	Figure S3
380	Miller et al. 2014 Genetics	JP Pacific Ocean marine female x BC Paxton benthic male cross	marine_freshwater	Dorsal toothplate 1 length	feeding	4.74495	chrIX	N	Figure S3	Ellis et al. 2015 Development
381	Miller et al. 2014 Genetics	JP Pacific Ocean marine female x BC Paxton benthic male cross	marine_freshwater	Articular height	feeding	4.84197	chrV	Y	Figure S3	Miller et al. 2014 Genetics (larger jaw for benthic)
382	Miller et al. 2014 Genetics	JP Pacific Ocean marine female x BC Paxton benthic male cross	marine_freshwater	Articular length	feeding	5.04667	chrV	Y	Figure S3	Erickson et al. 2014 Proc R Soc B, Figure S1 (based on correlation between JW and AL)
383	Miller et al. 2014 Genetics	JP Pacific Ocean marine female x BC Paxton benthic male cross	marine_freshwater	Caudal vertebrae number	swimming	6.39428	chrV	NA	Figure S3	Aguirre et al. 2014 Biological Journal of the Linnean Society
384	Miller et al. 2014 Genetics	JP Pacific Ocean marine female x BC Paxton benthic male cross	marine_freshwater	Ceratobranchial 1 length	feeding	3.87229	chrV	Y	Figure S3	Miller et al. 2014 Genetics
385	Miller et al. 2014 Genetics	JP Pacific Ocean marine female x BC Paxton benthic male cross	marine_freshwater	Ceratobranchial 2 length	feeding	5.31243	chrV	Y	Figure S3	Miller et al. 2014 Genetics
386	Miller et al. 2014 Genetics	JP Pacific Ocean marine female x BC Paxton benthic male cross	marine_freshwater	Ceratobranchial 3 length	feeding	3.66019	chrV	Y	Figure S3	Miller et al. 2014 Genetics
387	Miller et al. 2014 Genetics	JP Pacific Ocean marine female x BC Paxton benthic male cross	marine_freshwater	Ceratobranchial 4 length	feeding	3.83834	chrV	Y	Figure S3	Miller et al. 2014 Genetics
388	Miller et al. 2014 Genetics	JP Pacific Ocean marine female x BC Paxton benthic male cross	marine_freshwater	Ceratobranchial 5 length	feeding	5.88157	chrV	Y	Figure S3	Miller et al. 2014 Genetics
389	Miller et al. 2014 Genetics	JP Pacific Ocean marine female x BC Paxton benthic male cross	marine_freshwater	Dorsal spine 2 length	defence	2.63199	chrV	Y	Figure S3	Figure S3
390	Miller et al. 2014 Genetics	JP Pacific Ocean marine female x BC Paxton benthic male cross	marine_freshwater	Premaxilla length	feeding	5.97555	chrV	Y	Figure S3	Miller et al. 2014 Genetics (larger jaw for benthic)
391	Miller et al. 2014 Genetics	JP Pacific Ocean marine female x BC Paxton benthic male cross	marine_freshwater	Middle raker spacing	feeding	3.44779	chrVI	N	Figure S3	Figure S3
392	Miller et al. 2014 Genetics	JP Pacific Ocean marine female x BC Paxton benthic male cross	marine_freshwater	Supraoccipital crest area	body shape	4.70499	chrVI	N	Figure S3	Miller et al. 2014 Genetics
393	Miller et al. 2014 Genetics	JP Pacific Ocean marine female x BC Paxton benthic male cross	marine_freshwater	All raker number	feeding	3.98346	chrVII	Y	Figure S3	Figure S3
394	Miller et al. 2014 Genetics	JP Pacific Ocean marine female x BC Paxton benthic male cross	marine_freshwater	Articular height	feeding	5.79294	chrVII	Y	Figure S3	Miller et al. 2014 Genetics (larger jaw for benthic)
395	Miller et al. 2014 Genetics	JP Pacific Ocean marine female x BC Paxton benthic male cross	marine_freshwater	Articular length	feeding	6.58426	chrVII	Y	Figure S3	Miller et al. 2014 Genetics (larger jaw for benthic)
396	Miller et al. 2014 Genetics	JP Pacific Ocean marine female x BC Paxton benthic male cross	marine_freshwater	Branchial arch 1 raker number	feeding	5.38982	chrVII	Y	Figure S3	Figure S3
397	Miller et al. 2014 Genetics	JP Pacific Ocean marine female x BC Paxton benthic male cross	marine_freshwater	Branchial arch 2 raker number	feeding	4.19741	chrVII	Y	Figure S3	Figure S3
398	Miller et al. 2014 Genetics	JP Pacific Ocean marine female x BC Paxton benthic male cross	marine_freshwater	Branchial arch 3 raker number	feeding	3.79312	chrVII	Y	Figure S3	Figure S3
399	Miller et al. 2014 Genetics	JP Pacific Ocean marine female x BC Paxton benthic male cross	marine_freshwater	Dentary height	feeding	5.72905	chrVII	Y	Figure S3	Miller et al. 2014 Genetics (larger jaw for benthic)
400	Miller et al. 2014 Genetics	JP Pacific Ocean marine female x BC Paxton benthic male cross	marine_freshwater	Dentary length	feeding	4.21011	chrVII	Y	Figure S3	Miller et al. 2014 Genetics (larger jaw for benthic)
401	Miller et al. 2014 Genetics	JP Pacific Ocean marine female x BC Paxton benthic male cross	marine_freshwater	Dorsal toothplate 1 length	feeding	11.7741	chrVII	Y	Figure S3	Ellis et al. 2015 Development
402	Miller et al. 2014 Genetics	JP Pacific Ocean marine female x BC Paxton benthic male cross	marine_freshwater	Dorsal toothplate 1 tooth number	feeding	5.08009	chrVII	Y	Figure S3	Ellis et al. 2015 Development
403	Miller et al. 2014 Genetics	JP Pacific Ocean marine female x BC Paxton benthic male cross	marine_freshwater	Dorsal toothplate 2 length	feeding	13.7335	chrVII	Y	Figure S3	Ellis et al. 2015 Development
404	Miller et al. 2014 Genetics	JP Pacific Ocean marine female x BC Paxton benthic male cross	marine_freshwater	Dorsal toothplate 2 tooth number	feeding	4.43108	chrVII	Y	Figure S3	Ellis et al. 2015 Development
405	Miller et al. 2014 Genetics	JP Pacific Ocean marine female x BC Paxton benthic male cross	marine_freshwater	Dorsal toothplate 2 width	feeding	9.2041	chrVII	Y	Figure S3	Ellis et al. 2015 Development
406	Miller et al. 2014 Genetics	JP Pacific Ocean marine female x BC Paxton benthic male cross	marine_freshwater	Epibranchial 1 length	feeding	4.22674	chrVII	Y	Figure S3	Miller et al. 2014 Genetics
407	Miller et al. 2014 Genetics	JP Pacific Ocean marine female x BC Paxton benthic male cross	marine_freshwater	Hypo raker number	feeding	5.69981	chrVII	Y	Figure S3	Figure S3
408	Miller et al. 2014 Genetics	JP Pacific Ocean marine female x BC Paxton benthic male cross	marine_freshwater	In-lever 1 of articular length	feeding	5.01624	chrVII	Y	Figure S3	Miller et al. 2014 Genetics (larger jaw for benthic)
409	Miller et al. 2014 Genetics	JP Pacific Ocean marine female x BC Paxton benthic male cross	marine_freshwater	In-lever 2 of articular length	feeding	11.9288	chrVII	Y	Figure S3	Miller et al. 2014 Genetics (larger jaw for benthic)
410	Miller et al. 2014 Genetics	JP Pacific Ocean marine female x BC Paxton benthic male cross	marine_freshwater	Odd row raker number	feeding	4.53626	chrVII	Y	Figure S3	Figure S3
411	Miller et al. 2014 Genetics	JP Pacific Ocean marine female x BC Paxton benthic male cross	marine_freshwater	Opercle width	respiration	5.43059	chrVII	N	Figure S3	Kimmel et al. 2005 PNAS
412	Miller et al. 2014 Genetics	JP Pacific Ocean marine female x BC Paxton benthic male cross	marine_freshwater	Premaxilla length	feeding	3.90203	chrVII	Y	Figure S3	Miller et al. 2014 Genetics (larger jaw for benthic)
413	Miller et al. 2014 Genetics	JP Pacific Ocean marine female x BC Paxton benthic male cross	marine_freshwater	Premaxilla width	feeding	8.30273	chrVII	Y	Figure S3	Miller et al. 2014 Genetics (larger jaw for benthic)
414	Miller et al. 2014 Genetics	JP Pacific Ocean marine female x BC Paxton benthic male cross	marine_freshwater	Row 1 raker number	feeding	5.00323	chrVII	Y	Figure S3	Figure S3
415	Miller et al. 2014 Genetics	JP Pacific Ocean marine female x BC Paxton benthic male cross	marine_freshwater	Row 3 raker number	feeding	3.68838	chrVII	Y	Figure S3	Figure S3
416	Miller et al. 2014 Genetics	JP Pacific Ocean marine female x BC Paxton benthic male cross	marine_freshwater	Ventral toothplate width	feeding	4.76303	chrVII	Y	Figure S3	Ellis et al. 2015 Development
417	Miller et al. 2014 Genetics	JP Pacific Ocean marine female x BC Paxton benthic male cross	marine_freshwater	All raker number	feeding	2.96364	chrVIII	N	Figure S3	Figure S3
418	Miller et al. 2014 Genetics	JP Pacific Ocean marine female x BC Paxton benthic male cross	marine_freshwater	Ceratobranchial 1 length	feeding	3.75614	chrVIII	Y	Figure S3	Miller et al. 2014 Genetics
419	Miller et al. 2014 Genetics	JP Pacific Ocean marine female x BC Paxton benthic male cross	marine_freshwater	Ceratobranchial 3 length	feeding	5.76564	chrVIII	Y	Figure S3	Miller et al. 2014 Genetics
420	Miller et al. 2014 Genetics	JP Pacific Ocean marine female x BC Paxton benthic male cross	marine_freshwater	Ceratobranchial 4 length	feeding	3.39616	chrVIII	Y	Figure S3	Miller et al. 2014 Genetics
421	Miller et al. 2014 Genetics	JP Pacific Ocean marine female x BC Paxton benthic male cross	marine_freshwater	Ceratobranchial 5 length	feeding	4.07554	chrVIII	Y	Figure S3	Miller et al. 2014 Genetics
422	Miller et al. 2014 Genetics	JP Pacific Ocean marine female x BC Paxton benthic male cross	marine_freshwater	Dorsal toothplate 2 tooth number	feeding	4.06942	chrVIII	N	Figure S3	Ellis et al. 2015 Development
423	Miller et al. 2014 Genetics	JP Pacific Ocean marine female x BC Paxton benthic male cross	marine_freshwater	Dorsal toothplate 2 width	feeding	4.18446	chrVIII	Y	Figure S3	Ellis et al. 2015 Development
424	Miller et al. 2014 Genetics	JP Pacific Ocean marine female x BC Paxton benthic male cross	marine_freshwater	Epibranchial 1 length	feeding	5.50857	chrVIII	Y	Figure S3	Miller et al. 2014 Genetics
425	Miller et al. 2014 Genetics	JP Pacific Ocean marine female x BC Paxton benthic male cross	marine_freshwater	Frontal width	body shape	4.80414	chrVIII	NA	Figure S3	Klepaker, 1993 NRC
426	Miller et al. 2014 Genetics	JP Pacific Ocean marine female x BC Paxton benthic male cross	marine_freshwater	Hypo raker number	feeding	4.62582	chrVIII	N	Figure S3	Figure S3
427	Miller et al. 2014 Genetics	JP Pacific Ocean marine female x BC Paxton benthic male cross	marine_freshwater	Last anal fin ray position	swimming	14.8944	chrVIII	N	Figure S3	Ahn & Gibson 1999, Evolution & Development (BenthicxLimnetic)
428	Miller et al. 2014 Genetics	JP Pacific Ocean marine female x BC Paxton benthic male cross	marine_freshwater	Supraoccipital crest area	body shape	3.49256	chrVIII	Y	Figure S3	Miller et al. 2014 Genetics
429	Miller et al. 2014 Genetics	JP Pacific Ocean marine female x BC Paxton benthic male cross	marine_freshwater	Supraoccipital crest width	body shape	4.67838	chrVIII	Y	Figure S3	Miller et al. 2014 Genetics
430	Miller et al. 2014 Genetics	JP Pacific Ocean marine female x BC Paxton benthic male cross	marine_freshwater	All raker number	feeding	3.01696	chrX	Y	Figure S3	Figure S3
431	Miller et al. 2014 Genetics	JP Pacific Ocean marine female x BC Paxton benthic male cross	marine_freshwater	Ceratobranchial 4 length	feeding	3.34026	chrX	Y	Figure S3	Miller et al. 2014 Genetics
432	Miller et al. 2014 Genetics	JP Pacific Ocean marine female x BC Paxton benthic male cross	marine_freshwater	Dorsal toothplate 1 tooth number	feeding	4.17545	chrX	N	Figure S3	Ellis et al. 2015 Development
433	Miller et al. 2014 Genetics	JP Pacific Ocean marine female x BC Paxton benthic male cross	marine_freshwater	Dorsal toothplate 2 tooth number	feeding	7.59581	chrX	N	Figure S3	Ellis et al. 2015 Development
434	Miller et al. 2014 Genetics	JP Pacific Ocean marine female x BC Paxton benthic male cross	marine_freshwater	Joint raker number	feeding	4.42938	chrX	Y	Figure S3	Figure S3
435	Miller et al. 2014 Genetics	JP Pacific Ocean marine female x BC Paxton benthic male cross	marine_freshwater	Last postanal pterygiophore position	swimming	4.36487	chrX	N	Figure S3	Ahn & Gibson 1999, Evolution & Development (BenthicxLimnetic)
436	Miller et al. 2014 Genetics	JP Pacific Ocean marine female x BC Paxton benthic male cross	marine_freshwater	Row 6 joint raker number	feeding	6.39113	chrX	Y	Figure S3	Figure S3
437	Miller et al. 2014 Genetics	JP Pacific Ocean marine female x BC Paxton benthic male cross	marine_freshwater	Row 7 hypo raker number	feeding	5.53525	chrX	Y	Figure S3	Figure S3
438	Miller et al. 2014 Genetics	JP Pacific Ocean marine female x BC Paxton benthic male cross	marine_freshwater	Serration area on dorsal spine 2	defence	6.72448	chrX	N	Figure S3	Kitano et al. 2007 Copiea
439	Miller et al. 2014 Genetics	JP Pacific Ocean marine female x BC Paxton benthic male cross	marine_freshwater	Serration number on dorsal spine 2	defence	6.13093	chrX	N	Figure S3	Kitano et al. 2007 Copiea
440	Miller et al. 2014 Genetics	JP Pacific Ocean marine female x BC Paxton benthic male cross	marine_freshwater	Dorsal spine 2 length	defence	2.47761	chrXI	N	Figure S3	Figure S3
441	Miller et al. 2014 Genetics	JP Pacific Ocean marine female x BC Paxton benthic male cross	marine_freshwater	Dorsal toothplate 1 tooth number	feeding	4.48142	chrXI	Y	Figure S3	Ellis et al. 2015 Development
442	Miller et al. 2014 Genetics	JP Pacific Ocean marine female x BC Paxton benthic male cross	marine_freshwater	Dorsal toothplate 2 tooth number	feeding	3.28008	chrXI	Y	Figure S3	Ellis et al. 2015 Development
443	Miller et al. 2014 Genetics	JP Pacific Ocean marine female x BC Paxton benthic male cross	marine_freshwater	Lateral raker spacing	feeding	4.23982	chrXI	N	Figure S3	Figure S3
444	Miller et al. 2014 Genetics	JP Pacific Ocean marine female x BC Paxton benthic male cross	marine_freshwater	Premaxilla height	feeding	6.91595	chrXI	N	Figure S3	Miller et al. 2014 Genetics (larger jaw for benthic)
445	Miller et al. 2014 Genetics	JP Pacific Ocean marine female x BC Paxton benthic male cross	marine_freshwater	Premaxilla width	feeding	5.40095	chrXI	N	Figure S3	Miller et al. 2014 Genetics (larger jaw for benthic)
446	Miller et al. 2014 Genetics	JP Pacific Ocean marine female x BC Paxton benthic male cross	marine_freshwater	Row 3 raker number	feeding	3.12853	chrXI	N	Figure S3	Figure S3
447	Miller et al. 2014 Genetics	JP Pacific Ocean marine female x BC Paxton benthic male cross	marine_freshwater	Ventral toothplate length	feeding	4.61592	chrXI	Y	Figure S3	Ellis et al. 2015 Development
448	Miller et al. 2014 Genetics	JP Pacific Ocean marine female x BC Paxton benthic male cross	marine_freshwater	Branchial arch 2 raker number	feeding	2.80526	chrXII	Y	Figure S3	Figure S3
449	Miller et al. 2014 Genetics	JP Pacific Ocean marine female x BC Paxton benthic male cross	marine_freshwater	Ceratobranchial 4 length	feeding	3.46206	chrXII	Y	Figure S3	Miller et al. 2014 Genetics
450	Miller et al. 2014 Genetics	JP Pacific Ocean marine female x BC Paxton benthic male cross	marine_freshwater	Dentary height	feeding	6.94361	chrXII	N	Figure S3	Miller et al. 2014 Genetics (larger jaw for benthic)
451	Miller et al. 2014 Genetics	JP Pacific Ocean marine female x BC Paxton benthic male cross	marine_freshwater	Dorsal toothplate 1 width	feeding	5.23986	chrXII	N	Figure S3	Ellis et al. 2015 Development
452	Miller et al. 2014 Genetics	JP Pacific Ocean marine female x BC Paxton benthic male cross	marine_freshwater	Dorsal toothplate 2 width	feeding	4.40584	chrXII	N	Figure S3	Ellis et al. 2015 Development
453	Miller et al. 2014 Genetics	JP Pacific Ocean marine female x BC Paxton benthic male cross	marine_freshwater	Opercle length	respiration	9.05358	chrXII	N	Figure S3	Figure S3
454	Miller et al. 2014 Genetics	JP Pacific Ocean marine female x BC Paxton benthic male cross	marine_freshwater	Opercle neck width	respiration	8.40351	chrXII	NA	Figure S3	NA
455	Miller et al. 2014 Genetics	JP Pacific Ocean marine female x BC Paxton benthic male cross	marine_freshwater	Premaxilla length	feeding	3.69723	chrXII	N	Figure S3	Miller et al. 2014 Genetics (larger jaw for benthic)
456	Miller et al. 2014 Genetics	JP Pacific Ocean marine female x BC Paxton benthic male cross	marine_freshwater	Cerato raker number	feeding	2.84631	chrXIII	Y	Figure S3	Figure S3
457	Miller et al. 2014 Genetics	JP Pacific Ocean marine female x BC Paxton benthic male cross	marine_freshwater	Dorsal spine 3 length	defence	4.64692	chrXIII	N	Figure S3	Figure S3
458	Miller et al. 2014 Genetics	JP Pacific Ocean marine female x BC Paxton benthic male cross	marine_freshwater	Dorsal toothplate 1 width	feeding	5.1933	chrXIII	Y	Figure S3	Ellis et al. 2015 Development
459	Miller et al. 2014 Genetics	JP Pacific Ocean marine female x BC Paxton benthic male cross	marine_freshwater	Middle raker spacing	feeding	3.64204	chrXIII	N	Figure S3	Figure S3
460	Miller et al. 2014 Genetics	JP Pacific Ocean marine female x BC Paxton benthic male cross	marine_freshwater	Supraoccipital crest area	body shape	4.65848	chrXIII	Y	Figure S3	Miller et al. 2014 Genetics
461	Miller et al. 2014 Genetics	JP Pacific Ocean marine female x BC Paxton benthic male cross	marine_freshwater	Supraoccipital crest width	body shape	4.78177	chrXIII	Y	Figure S3	Miller et al. 2014 Genetics
462	Miller et al. 2014 Genetics	JP Pacific Ocean marine female x BC Paxton benthic male cross	marine_freshwater	Articular length	feeding	3.93914	chrXIV	Y	Figure S3	Miller et al. 2014 Genetics (larger jaw for benthic)
463	Miller et al. 2014 Genetics	JP Pacific Ocean marine female x BC Paxton benthic male cross	marine_freshwater	Ceratobranchial 1 length	feeding	3.47064	chrXIV	Y	Figure S3	Miller et al. 2014 Genetics
464	Miller et al. 2014 Genetics	JP Pacific Ocean marine female x BC Paxton benthic male cross	marine_freshwater	Ceratobranchial 4 length	feeding	3.63677	chrXIV	Y	Figure S3	Miller et al. 2014 Genetics
465	Miller et al. 2014 Genetics	JP Pacific Ocean marine female x BC Paxton benthic male cross	marine_freshwater	Dorsal toothplate 1 length	feeding	5.56735	chrXIV	Y	Figure S3	Ellis et al. 2015 Development
466	Miller et al. 2014 Genetics	JP Pacific Ocean marine female x BC Paxton benthic male cross	marine_freshwater	Dorsal toothplate 2 length	feeding	4.33291	chrXIV	Y	Figure S3	Ellis et al. 2015 Development
467	Miller et al. 2014 Genetics	JP Pacific Ocean marine female x BC Paxton benthic male cross	marine_freshwater	Dorsal toothplate 2 width	feeding	5.83771	chrXIV	N	Figure S3	Ellis et al. 2015 Development
468	Miller et al. 2014 Genetics	JP Pacific Ocean marine female x BC Paxton benthic male cross	marine_freshwater	Epibranchial 1 length	feeding	4.01647	chrXIV	Y	Figure S3	Miller et al. 2014 Genetics
469	Miller et al. 2014 Genetics	JP Pacific Ocean marine female x BC Paxton benthic male cross	marine_freshwater	Even row raker number	feeding	3.42819	chrXIV	N	Figure S3	Figure S3
470	Miller et al. 2014 Genetics	JP Pacific Ocean marine female x BC Paxton benthic male cross	marine_freshwater	In-lever 1 of articular length	feeding	5.3167	chrXIV	Y	Figure S3	Miller et al. 2014 Genetics (larger jaw for benthic)
471	Miller et al. 2014 Genetics	JP Pacific Ocean marine female x BC Paxton benthic male cross	marine_freshwater	Premaxilla height	feeding	5.15612	chrXIV	Y	Figure S3	Miller et al. 2014 Genetics (larger jaw for benthic)
472	Miller et al. 2014 Genetics	JP Pacific Ocean marine female x BC Paxton benthic male cross	marine_freshwater	Premaxilla length	feeding	3.77879	chrXIV	Y	Figure S3	Miller et al. 2014 Genetics (larger jaw for benthic)
473	Miller et al. 2014 Genetics	JP Pacific Ocean marine female x BC Paxton benthic male cross	marine_freshwater	Supraoccipital crest area	body shape	3.42738	chrXIV	N	Figure S3	Miller et al. 2014 Genetics
474	Miller et al. 2014 Genetics	JP Pacific Ocean marine female x BC Paxton benthic male cross	marine_freshwater	Dentary length	feeding	5.24695	chrXIX	Y	Figure S3	Erickson et al. 2014 Proc R Soc B, Figure S1 (based on correlation between JW and AL)
475	Miller et al. 2014 Genetics	JP Pacific Ocean marine female x BC Paxton benthic male cross	marine_freshwater	Premaxilla length	feeding	5.44651	chrXIX	Y	Figure S3	Miller et al. 2014 Genetics (larger jaw for benthic)
476	Miller et al. 2014 Genetics	JP Pacific Ocean marine female x BC Paxton benthic male cross	marine_freshwater	Cerato raker number	feeding	3.48121	chrXV	Y	Figure S3	Figure S3
477	Miller et al. 2014 Genetics	JP Pacific Ocean marine female x BC Paxton benthic male cross	marine_freshwater	Ceratobranchial 1 length	feeding	4.86962	chrXV	N	Figure S3	Miller et al. 2014 Genetics
478	Miller et al. 2014 Genetics	JP Pacific Ocean marine female x BC Paxton benthic male cross	marine_freshwater	Ceratobranchial 2 length	feeding	4.57169	chrXV	N	Figure S3	Miller et al. 2014 Genetics
479	Miller et al. 2014 Genetics	JP Pacific Ocean marine female x BC Paxton benthic male cross	marine_freshwater	Ceratobranchial 4 length	feeding	3.8244	chrXV	N	Figure S3	Miller et al. 2014 Genetics
480	Miller et al. 2014 Genetics	JP Pacific Ocean marine female x BC Paxton benthic male cross	marine_freshwater	Epibranchial 1 length	feeding	2.48561	chrXV	N	Figure S3	Miller et al. 2014 Genetics
481	Miller et al. 2014 Genetics	JP Pacific Ocean marine female x BC Paxton benthic male cross	marine_freshwater	Frontal width	body shape	5.57406	chrXV	NA	Figure S3	Klepaker, 1993 NRC
482	Miller et al. 2014 Genetics	JP Pacific Ocean marine female x BC Paxton benthic male cross	marine_freshwater	Last anal fin ray position	swimming	10.5345	chrXV	N	Figure S3	Ahn & Gibson 1999, Evolution & Development (BenthicxLimnetic)
483	Miller et al. 2014 Genetics	JP Pacific Ocean marine female x BC Paxton benthic male cross	marine_freshwater	Row 3 cerato raker number	feeding	3.3779	chrXV	Y	Figure S3	Figure S3
484	Miller et al. 2014 Genetics	JP Pacific Ocean marine female x BC Paxton benthic male cross	marine_freshwater	Row 4 cerato raker number	feeding	5.27236	chrXV	Y	Figure S3	Figure S3
485	Miller et al. 2014 Genetics	JP Pacific Ocean marine female x BC Paxton benthic male cross	marine_freshwater	Row 9 cerato raker number	feeding	7.78719	chrXV	Y	Figure S3	Figure S3
486	Miller et al. 2014 Genetics	JP Pacific Ocean marine female x BC Paxton benthic male cross	marine_freshwater	Articular length	feeding	4.25002	chrXVI	Y	Figure S3	Erickson et al. 2014 Proc R Soc B, Figure S1 (based on correlation between JW and AL)
487	Miller et al. 2014 Genetics	JP Pacific Ocean marine female x BC Paxton benthic male cross	marine_freshwater	Branchial arch 1 raker number	feeding	4.98219	chrXVI	N	Figure S3	Figure S3
488	Miller et al. 2014 Genetics	JP Pacific Ocean marine female x BC Paxton benthic male cross	marine_freshwater	Ceratobranchial 2 length	feeding	4.19087	chrXVI	Y	Figure S3	Miller et al. 2014 Genetics
489	Miller et al. 2014 Genetics	JP Pacific Ocean marine female x BC Paxton benthic male cross	marine_freshwater	Ceratobranchial 4 length	feeding	3.85551	chrXVI	Y	Figure S3	Miller et al. 2014 Genetics
490	Miller et al. 2014 Genetics	JP Pacific Ocean marine female x BC Paxton benthic male cross	marine_freshwater	Ceratobranchial 5 length	feeding	3.1285	chrXVI	Y	Figure S3	Miller et al. 2014 Genetics
491	Miller et al. 2014 Genetics	JP Pacific Ocean marine female x BC Paxton benthic male cross	marine_freshwater	Dorsal spine 2 length	defence	4.45117	chrXVI	Y	Figure S3	Figure S3
492	Miller et al. 2014 Genetics	JP Pacific Ocean marine female x BC Paxton benthic male cross	marine_freshwater	Dorsal spine 3 length	defence	4.25714	chrXVI	Y	Figure S3	Figure S3
493	Miller et al. 2014 Genetics	JP Pacific Ocean marine female x BC Paxton benthic male cross	marine_freshwater	Dorsal toothplate 1 length	feeding	6.36019	chrXVI	Y	Figure S3	Ellis et al. 2015 Development
494	Miller et al. 2014 Genetics	JP Pacific Ocean marine female x BC Paxton benthic male cross	marine_freshwater	Dorsal toothplate 2 length	feeding	5.64352	chrXVI	Y	Figure S3	Ellis et al. 2015 Development
495	Miller et al. 2014 Genetics	JP Pacific Ocean marine female x BC Paxton benthic male cross	marine_freshwater	Row 1 epi raker number	feeding	6.41983	chrXVI	Y	Figure S3	Figure S3
496	Miller et al. 2014 Genetics	JP Pacific Ocean marine female x BC Paxton benthic male cross	marine_freshwater	Row 1 raker number	feeding	5.71926	chrXVI	N	Figure S3	Figure S3
497	Miller et al. 2014 Genetics	JP Pacific Ocean marine female x BC Paxton benthic male cross	marine_freshwater	All raker number	feeding	5.13034	chrXVII	Y	Figure S3	Figure S3
498	Miller et al. 2014 Genetics	JP Pacific Ocean marine female x BC Paxton benthic male cross	marine_freshwater	Anal spine length	defence	5.51836	chrXVII	NA	Figure S3	NA
499	Miller et al. 2014 Genetics	JP Pacific Ocean marine female x BC Paxton benthic male cross	marine_freshwater	Branchial arch 1 raker number	feeding	3.34584	chrXVII	Y	Figure S3	Figure S3
500	Miller et al. 2014 Genetics	JP Pacific Ocean marine female x BC Paxton benthic male cross	marine_freshwater	Branchial arch 2 raker number	feeding	4.25481	chrXVII	Y	Figure S3	Figure S3
501	Miller et al. 2014 Genetics	JP Pacific Ocean marine female x BC Paxton benthic male cross	marine_freshwater	Branchial arch 4 raker number	feeding	5.8553	chrXVII	Y	Figure S3	Figure S3
502	Miller et al. 2014 Genetics	JP Pacific Ocean marine female x BC Paxton benthic male cross	marine_freshwater	Cerato raker number	feeding	4.62587	chrXVII	Y	Figure S3	Figure S3
503	Miller et al. 2014 Genetics	JP Pacific Ocean marine female x BC Paxton benthic male cross	marine_freshwater	Ceratobranchial 1 length	feeding	3.73628	chrXVII	Y	Figure S3	Miller et al. 2014 Genetics
504	Miller et al. 2014 Genetics	JP Pacific Ocean marine female x BC Paxton benthic male cross	marine_freshwater	Ceratobranchial 3 length	feeding	4.09892	chrXVII	Y	Figure S3	Miller et al. 2014 Genetics
505	Miller et al. 2014 Genetics	JP Pacific Ocean marine female x BC Paxton benthic male cross	marine_freshwater	Ceratobranchial 5 length	feeding	3.70894	chrXVII	Y	Figure S3	Miller et al. 2014 Genetics
506	Miller et al. 2014 Genetics	JP Pacific Ocean marine female x BC Paxton benthic male cross	marine_freshwater	Dentary height	feeding	4.57999	chrXVII	Y	Figure S3	Miller et al. 2014 Genetics (larger jaw for benthic)
507	Miller et al. 2014 Genetics	JP Pacific Ocean marine female x BC Paxton benthic male cross	marine_freshwater	Dentary length	feeding	7.46592	chrXVII	Y	Figure S3	Miller et al. 2014 Genetics (larger jaw for benthic)
508	Miller et al. 2014 Genetics	JP Pacific Ocean marine female x BC Paxton benthic male cross	marine_freshwater	Dorsal spine 2 length	defence	3.02906	chrXVII	N	Figure S3	Figure S3
509	Miller et al. 2014 Genetics	JP Pacific Ocean marine female x BC Paxton benthic male cross	marine_freshwater	Even row raker number	feeding	5.80125	chrXVII	Y	Figure S3	Figure S3
510	Miller et al. 2014 Genetics	JP Pacific Ocean marine female x BC Paxton benthic male cross	marine_freshwater	Hypo raker number	feeding	5.10857	chrXVII	Y	Figure S3	Figure S3
511	Miller et al. 2014 Genetics	JP Pacific Ocean marine female x BC Paxton benthic male cross	marine_freshwater	Lateral raker spacing	feeding	3.35869	chrXVII	Y	Figure S3	Figure S3
512	Miller et al. 2014 Genetics	JP Pacific Ocean marine female x BC Paxton benthic male cross	marine_freshwater	Middle raker spacing	feeding	3.24867	chrXVII	Y	Figure S3	Figure S3
513	Miller et al. 2014 Genetics	JP Pacific Ocean marine female x BC Paxton benthic male cross	marine_freshwater	Odd row raker number	feeding	3.71165	chrXVII	Y	Figure S3	Figure S3
514	Miller et al. 2014 Genetics	JP Pacific Ocean marine female x BC Paxton benthic male cross	marine_freshwater	Opercle width	respiration	7.0107	chrXVII	N	Figure S3	Kimmel et al. 2005 PNAS
515	Miller et al. 2014 Genetics	JP Pacific Ocean marine female x BC Paxton benthic male cross	marine_freshwater	Row 4 cerato raker number	feeding	4.94641	chrXVII	Y	Figure S3	Figure S3
516	Miller et al. 2014 Genetics	JP Pacific Ocean marine female x BC Paxton benthic male cross	marine_freshwater	Row 8 cerato raker number	feeding	4.51417	chrXVII	Y	Figure S3	Figure S3
517	Miller et al. 2014 Genetics	JP Pacific Ocean marine female x BC Paxton benthic male cross	marine_freshwater	All raker number	feeding	2.75127	chrXVIII	Y	Figure S3	Figure S3
518	Miller et al. 2014 Genetics	JP Pacific Ocean marine female x BC Paxton benthic male cross	marine_freshwater	Ceratobranchial 1 length	feeding	2.91653	chrXVIII	Y	Figure S3	Miller et al. 2014 Genetics
519	Miller et al. 2014 Genetics	JP Pacific Ocean marine female x BC Paxton benthic male cross	marine_freshwater	Ceratobranchial 5 length	feeding	6.72262	chrXVIII	Y	Figure S3	Miller et al. 2014 Genetics
520	Miller et al. 2014 Genetics	JP Pacific Ocean marine female x BC Paxton benthic male cross	marine_freshwater	Dorsal spine 1 length	defence	4.79331	chrXVIII	Y	Figure S3	Figure S3
521	Miller et al. 2014 Genetics	JP Pacific Ocean marine female x BC Paxton benthic male cross	marine_freshwater	Dorsal spine 2 length	defence	3.79422	chrXVIII	Y	Figure S3	Figure S3
522	Miller et al. 2014 Genetics	JP Pacific Ocean marine female x BC Paxton benthic male cross	marine_freshwater	Frontal width	body shape	3.76584	chrXVIII	NA	Figure S3	NA
523	Miller et al. 2014 Genetics	JP Pacific Ocean marine female x BC Paxton benthic male cross	marine_freshwater	Opercle neck width	respiration	9.19485	chrXVIII	NA	Figure S3	NA
524	Miller et al. 2014 Genetics	JP Pacific Ocean marine female x BC Paxton benthic male cross	marine_freshwater	All raker number	feeding	18.0828	chrXX	Y	Figure S3	Figure S3
525	Miller et al. 2014 Genetics	JP Pacific Ocean marine female x BC Paxton benthic male cross	marine_freshwater	Anal spine length	defence	6.3667	chrXX	NA	Figure S3	NA
526	Miller et al. 2014 Genetics	JP Pacific Ocean marine female x BC Paxton benthic male cross	marine_freshwater	Branchial arch 1 raker number	feeding	11.0005	chrXX	Y	Figure S3	Figure S3
527	Miller et al. 2014 Genetics	JP Pacific Ocean marine female x BC Paxton benthic male cross	marine_freshwater	Branchial arch 2 raker number	feeding	13.6303	chrXX	Y	Figure S3	Figure S3
528	Miller et al. 2014 Genetics	JP Pacific Ocean marine female x BC Paxton benthic male cross	marine_freshwater	Branchial arch 3 raker number	feeding	17.5103	chrXX	Y	Figure S3	Figure S3
529	Miller et al. 2014 Genetics	JP Pacific Ocean marine female x BC Paxton benthic male cross	marine_freshwater	Branchial arch 4 raker number	feeding	8.06466	chrXX	Y	Figure S3	Figure S3
530	Miller et al. 2014 Genetics	JP Pacific Ocean marine female x BC Paxton benthic male cross	marine_freshwater	Dorsal spine 2 area	defence	4.71777	chrXX	Y	Figure S3	Figure S3
531	Miller et al. 2014 Genetics	JP Pacific Ocean marine female x BC Paxton benthic male cross	marine_freshwater	Dorsal spine 3 length	defence	3.45761	chrXX	Y	Figure S3	Figure S3
532	Miller et al. 2014 Genetics	JP Pacific Ocean marine female x BC Paxton benthic male cross	marine_freshwater	Dorsal toothplate 1 tooth number	feeding	8.78206	chrXX	N	Figure S3	Ellis et al. 2015 Development
533	Miller et al. 2014 Genetics	JP Pacific Ocean marine female x BC Paxton benthic male cross	marine_freshwater	Dorsal toothplate 2 tooth number	feeding	7.62391	chrXX	N	Figure S3	Ellis et al. 2015 Development
534	Miller et al. 2014 Genetics	JP Pacific Ocean marine female x BC Paxton benthic male cross	marine_freshwater	Even row raker number	feeding	16.3839	chrXX	Y	Figure S3	Figure S3
535	Miller et al. 2014 Genetics	JP Pacific Ocean marine female x BC Paxton benthic male cross	marine_freshwater	Last postanal pterygiophore position	swimming	6.6817	chrXX	N	Figure S3	Ahn & Gibson 1999, Evolution & Development (BenthicxLimnetic)
536	Miller et al. 2014 Genetics	JP Pacific Ocean marine female x BC Paxton benthic male cross	marine_freshwater	Last postdorsal pterygiophore position	swimming	4.26884	chrXX	N	Figure S3	Ahn & Gibson 1999, Evolution & Development (BenthicxLimnetic)
537	Miller et al. 2014 Genetics	JP Pacific Ocean marine female x BC Paxton benthic male cross	marine_freshwater	Lateral raker spacing	feeding	12.4479	chrXX	Y	Figure S3	Figure S3
538	Miller et al. 2014 Genetics	JP Pacific Ocean marine female x BC Paxton benthic male cross	marine_freshwater	Middle raker spacing	feeding	14.7994	chrXX	Y	Figure S3	Figure S3
539	Miller et al. 2014 Genetics	JP Pacific Ocean marine female x BC Paxton benthic male cross	marine_freshwater	Odd row raker number	feeding	15.4893	chrXX	Y	Figure S3	Figure S3
540	Miller et al. 2014 Genetics	JP Pacific Ocean marine female x BC Paxton benthic male cross	marine_freshwater	Premaxilla height	feeding	4.48431	chrXX	N	Figure S3	Miller et al. 2014 Genetics (larger jaw for benthic)
541	Miller et al. 2014 Genetics	JP Pacific Ocean marine female x BC Paxton benthic male cross	marine_freshwater	Row 1 raker number	feeding	8.5756	chrXX	Y	Figure S3	Figure S3
542	Miller et al. 2014 Genetics	JP Pacific Ocean marine female x BC Paxton benthic male cross	marine_freshwater	Row 2 cerato raker number	feeding	13.3468	chrXX	Y	Figure S3	Figure S3
543	Miller et al. 2014 Genetics	JP Pacific Ocean marine female x BC Paxton benthic male cross	marine_freshwater	Row 2 raker number	feeding	7.35752	chrXX	Y	Figure S3	Figure S3
544	Miller et al. 2014 Genetics	JP Pacific Ocean marine female x BC Paxton benthic male cross	marine_freshwater	Row 3 raker number	feeding	12.3596	chrXX	Y	Figure S3	Figure S3
545	Miller et al. 2014 Genetics	JP Pacific Ocean marine female x BC Paxton benthic male cross	marine_freshwater	Row 4 cerato raker number	feeding	11.4463	chrXX	Y	Figure S3	Figure S3
546	Miller et al. 2014 Genetics	JP Pacific Ocean marine female x BC Paxton benthic male cross	marine_freshwater	Row 4 raker number	feeding	10.1472	chrXX	Y	Figure S3	Figure S3
547	Miller et al. 2014 Genetics	JP Pacific Ocean marine female x BC Paxton benthic male cross	marine_freshwater	Row 5 cerato raker number	feeding	12.9511	chrXX	Y	Figure S3	Figure S3
548	Miller et al. 2014 Genetics	JP Pacific Ocean marine female x BC Paxton benthic male cross	marine_freshwater	Row 5 raker number	feeding	11.636	chrXX	Y	Figure S3	Figure S3
549	Miller et al. 2014 Genetics	JP Pacific Ocean marine female x BC Paxton benthic male cross	marine_freshwater	Row 6 cerato raker number	feeding	11.7387	chrXX	Y	Figure S3	Figure S3
550	Miller et al. 2014 Genetics	JP Pacific Ocean marine female x BC Paxton benthic male cross	marine_freshwater	Row 6 raker number	feeding	13.6968	chrXX	Y	Figure S3	Figure S3
551	Miller et al. 2014 Genetics	JP Pacific Ocean marine female x BC Paxton benthic male cross	marine_freshwater	Row 7 cerato raker number	feeding	13.4207	chrXX	Y	Figure S3	Figure S3
552	Miller et al. 2014 Genetics	JP Pacific Ocean marine female x BC Paxton benthic male cross	marine_freshwater	Row 8 cerato raker number	feeding	9.48717	chrXX	Y	Figure S3	Figure S3
553	Miller et al. 2014 Genetics	JP Pacific Ocean marine female x BC Paxton benthic male cross	marine_freshwater	Row 8 raker number	feeding	7.46696	chrXX	Y	Figure S3	Figure S3
554	Miller et al. 2014 Genetics	JP Pacific Ocean marine female x BC Paxton benthic male cross	marine_freshwater	Row 9 cerato raker number	feeding	13.1855	chrXX	Y	Figure S3	Figure S3
555	Miller et al. 2014 Genetics	JP Pacific Ocean marine female x BC Paxton benthic male cross	marine_freshwater	Serration area on dorsal spine 2	defence	9.03579	chrXX	Y	Figure S3	Kitano et al. 2007 Copiea
556	Miller et al. 2014 Genetics	JP Pacific Ocean marine female x BC Paxton benthic male cross	marine_freshwater	Serration number on dorsal spine 2	defence	8.01908	chrXX	Y	Figure S3	Kitano et al. 2007 Copiea
557	Miller et al. 2014 Genetics	JP Pacific Ocean marine female x BC Paxton benthic male cross	marine_freshwater	Supraoccipital crest area	body shape	30.4175	chrXX	Y	Figure S3	Miller et al. 2014 Genetics
558	Miller et al. 2014 Genetics	JP Pacific Ocean marine female x BC Paxton benthic male cross	marine_freshwater	Supraoccipital crest width	body shape	16.5693	chrXX	Y	Figure S3	Miller et al. 2014 Genetics
559	Miller et al. 2014 Genetics	JP Pacific Ocean marine female x BC Paxton benthic male cross	marine_freshwater	Ventral toothplate width	feeding	5.02776	chrXX	N	Figure S3	Ellis et al. 2015 Development
560	Miller et al. 2014 Genetics	JP Pacific Ocean marine female x BC Paxton benthic male cross	marine_freshwater	Vertebrae number	swimming	5.20286	chrXX	NA	Figure S3	NA
561	Miller et al. 2014 Genetics	JP Pacific Ocean marine female x BC Paxton benthic male cross	marine_freshwater	Articular length	feeding	5.82048	chrXXI	Y	Figure S3	Miller et al. 2014 Genetics (larger jaw for benthic)
562	Miller et al. 2014 Genetics	JP Pacific Ocean marine female x BC Paxton benthic male cross	marine_freshwater	Ceratobranchial 1 length	feeding	3.03578	chrXXI	Y	Figure S3	Miller et al. 2014 Genetics
563	Miller et al. 2014 Genetics	JP Pacific Ocean marine female x BC Paxton benthic male cross	marine_freshwater	Ceratobranchial 3 length	feeding	4.27934	chrXXI	Y	Figure S3	Miller et al. 2014 Genetics
564	Miller et al. 2014 Genetics	JP Pacific Ocean marine female x BC Paxton benthic male cross	marine_freshwater	Ceratobranchial 4 length	feeding	5.86965	chrXXI	Y	Figure S3	Miller et al. 2014 Genetics
565	Miller et al. 2014 Genetics	JP Pacific Ocean marine female x BC Paxton benthic male cross	marine_freshwater	Dentary length	feeding	7.23002	chrXXI	Y	Figure S3	Miller et al. 2014 Genetics (larger jaw for benthic)
566	Miller et al. 2014 Genetics	JP Pacific Ocean marine female x BC Paxton benthic male cross	marine_freshwater	Dorsal toothplate 1 tooth number	feeding	7.27326	chrXXI	Y	Figure S3	Ellis et al. 2015 Development
567	Miller et al. 2014 Genetics	JP Pacific Ocean marine female x BC Paxton benthic male cross	marine_freshwater	Dorsal toothplate 1 width	feeding	6.50444	chrXXI	Y	Figure S3	Ellis et al. 2015 Development
568	Miller et al. 2014 Genetics	JP Pacific Ocean marine female x BC Paxton benthic male cross	marine_freshwater	Dorsal toothplate 2 tooth number	feeding	7.79879	chrXXI	Y	Figure S3	Ellis et al. 2015 Development
569	Miller et al. 2014 Genetics	JP Pacific Ocean marine female x BC Paxton benthic male cross	marine_freshwater	Dorsal toothplate 2 width	feeding	15.3571	chrXXI	Y	Figure S3	Ellis et al. 2015 Development
570	Miller et al. 2014 Genetics	JP Pacific Ocean marine female x BC Paxton benthic male cross	marine_freshwater	Frontal width	body shape	4.89669	chrXXI	NA	Figure S3	NA
571	Miller et al. 2014 Genetics	JP Pacific Ocean marine female x BC Paxton benthic male cross	marine_freshwater	Hypo raker number	feeding	4.23846	chrXXI	Y	Figure S3	Figure S3
572	Miller et al. 2014 Genetics	JP Pacific Ocean marine female x BC Paxton benthic male cross	marine_freshwater	In-lever 2 of articular length	feeding	5.28753	chrXXI	Y	Figure S3	Miller et al. 2014 Genetics (larger jaw for benthic)
573	Miller et al. 2014 Genetics	JP Pacific Ocean marine female x BC Paxton benthic male cross	marine_freshwater	Last postanal pterygiophore position	swimming	12.2762	chrXXI	Y	Figure S3	Ahn & Gibson 1999, Evolution & Development (BenthicxLimnetic)
574	Miller et al. 2014 Genetics	JP Pacific Ocean marine female x BC Paxton benthic male cross	marine_freshwater	Last postdorsal pterygiophore position	swimming	6.28882	chrXXI	N	Figure S3	Ahn & Gibson 1999, Evolution & Development (BenthicxLimnetic)
575	Miller et al. 2014 Genetics	JP Pacific Ocean marine female x BC Paxton benthic male cross	marine_freshwater	Premaxilla length	feeding	7.19461	chrXXI	Y	Figure S3	Miller et al. 2014 Genetics (larger jaw for benthic)
576	Miller et al. 2014 Genetics	JP Pacific Ocean marine female x BC Paxton benthic male cross	marine_freshwater	Third predorsal pterygiophore position	swimming	5.35014	chrXXI	Y	Figure S3	Figure S3
577	Miller et al. 2014 Genetics	JP Pacific Ocean marine female x BC Paxton benthic male cross	marine_freshwater	Total postanal pterygiophore number	swimming	5.93687	chrXXI	N	Figure S3	Ahn & Gibson 1999, Evolution & Development (BenthicxLimnetic)
578	Miller et al. 2014 Genetics	JP Pacific Ocean marine female x BC Paxton benthic male cross	marine_freshwater	Ventral toothplate length	feeding	10.6603	chrXXI	Y	Figure S3	Ellis et al. 2015 Development
579	Miller et al. 2014 Genetics	JP Pacific Ocean marine female x BC Paxton benthic male cross	marine_freshwater	Ventral toothplate width	feeding	23.644	chrXXI	Y	Figure S3	Ellis et al. 2015 Development
580	Rogers et al. 2012 Evolution	BC Little Campbell marine female x BC Paq, Graham, Hoggan, Cranby lake male crosses	marine_freshwater	Anterior extent of premaxilla (x)	body shape	6.44	chrI	N	Table 1	Table 1
581	Rogers et al. 2012 Evolution	BC Little Campbell marine female x BC Paq, Graham, Hoggan, Cranby lake male crosses	marine_freshwater	body depth	body shape	7.21	chrI	Y	Table 1	Table 1
582	Rogers et al. 2012 Evolution	BC Little Campbell marine female x BC Paq, Graham, Hoggan, Cranby lake male crosses	marine_freshwater	Dorsal extent of ectocorocoid (x)	body shape	7.67	chrI	N	Table 1	Table 1
583	Rogers et al. 2012 Evolution	BC Little Campbell marine female x BC Paq, Graham, Hoggan, Cranby lake male crosses	marine_freshwater	Dorsal extent of preopercular (x)	body shape	9.07	chrI	N	Table 1	Table 1
584	Rogers et al. 2012 Evolution	BC Little Campbell marine female x BC Paq, Graham, Hoggan, Cranby lake male crosses	marine_freshwater	Insertion point of pelvic spine into the pelvic girdle (x)	body shape	12.31	chrI	N	Table 1	Table 1
585	Rogers et al. 2012 Evolution	BC Little Campbell marine female x BC Paq, Graham, Hoggan, Cranby lake male crosses	marine_freshwater	Posteriodorsal extent of operculum (x)	body shape	7.33	chrI	Y	Table 1	Table 1
586	Rogers et al. 2012 Evolution	BC Little Campbell marine female x BC Paq, Graham, Hoggan, Cranby lake male crosses	marine_freshwater	Posterior extent of orbit (y)	body shape	8.57	chrI	Y	Table 1	Table 1
587	Rogers et al. 2012 Evolution	BC Little Campbell marine female x BC Paq, Graham, Hoggan, Cranby lake male crosses	marine_freshwater	Posterior extent of supraoccipital (x)	body shape	9.11	chrI	Y	Table 1	Table 1
588	Rogers et al. 2012 Evolution	BC Little Campbell marine female x BC Paq, Graham, Hoggan, Cranby lake male crosses	marine_freshwater	Posterior insertion of dorsal fin (x)	body shape	8.92	chrI	N	Table 1	Table 1
589	Rogers et al. 2012 Evolution	BC Little Campbell marine female x BC Paq, Graham, Hoggan, Cranby lake male crosses	marine_freshwater	Ventral extent of operculum (x)	body shape	8.59	chrI	Y	Table 1	Table 1
590	Rogers et al. 2012 Evolution	BC Little Campbell marine female x BC Paq, Graham, Hoggan, Cranby lake male crosses	marine_freshwater	Posterior extent of supraoccipital (x)	body shape	9.48	chrII	N	Table 1	Table 1
591	Rogers et al. 2012 Evolution	BC Little Campbell marine female x BC Paq, Graham, Hoggan, Cranby lake male crosses	marine_freshwater	Anterior extent of ectocorocoid (x)	body shape	11.16	chrIV	Y	Table 1	Table 1
592	Rogers et al. 2012 Evolution	BC Little Campbell marine female x BC Paq, Graham, Hoggan, Cranby lake male crosses	marine_freshwater	Anterior insertion of anal fin (x)	body shape	7.15	chrIV	N	Table 1	Table 1
593	Rogers et al. 2012 Evolution	BC Little Campbell marine female x BC Paq, Graham, Hoggan, Cranby lake male crosses	marine_freshwater	Anterior insertion of first dorsal spine (y)	body shape	9.02	chrIV	Y	Table 1	Table 1
594	Rogers et al. 2012 Evolution	BC Little Campbell marine female x BC Paq, Graham, Hoggan, Cranby lake male crosses	marine_freshwater	Anterior insertion of third dorsal spine (x)	body shape	9.06	chrIV	Y	Table 1	Table 1
595	Rogers et al. 2012 Evolution	BC Little Campbell marine female x BC Paq, Graham, Hoggan, Cranby lake male crosses	marine_freshwater	Ectocorocoid length	defence	13.57	chrIV	Y	Table 1	Table 1
596	Rogers et al. 2012 Evolution	BC Little Campbell marine female x BC Paq, Graham, Hoggan, Cranby lake male crosses	marine_freshwater	Insertion point of pelvic spine into the pelvic girdle (y)	body shape	8.52	chrIV	Y	Table 1	Table 1
597	Rogers et al. 2012 Evolution	BC Little Campbell marine female x BC Paq, Graham, Hoggan, Cranby lake male crosses	marine_freshwater	Pectoral fin length	body shape	15.41	chrIV	N	Table 1	Table 1
598	Rogers et al. 2012 Evolution	BC Little Campbell marine female x BC Paq, Graham, Hoggan, Cranby lake male crosses	marine_freshwater	Pelvic girdle length	defence	8.24	chrIV	Y	Table 1	Table 1
599	Rogers et al. 2012 Evolution	BC Little Campbell marine female x BC Paq, Graham, Hoggan, Cranby lake male crosses	marine_freshwater	Posterior extent of ectocorocoid (x)	body shape	5.81	chrIV	Y	Table 1	Table 1
600	Rogers et al. 2012 Evolution	BC Little Campbell marine female x BC Paq, Graham, Hoggan, Cranby lake male crosses	marine_freshwater	lateral opercle length	feeding	10.98	chrIX	N	Table 1	Table 1
601	Rogers et al. 2012 Evolution	BC Little Campbell marine female x BC Paq, Graham, Hoggan, Cranby lake male crosses	marine_freshwater	Pelvic spine length	defence	12.08	chrIX	Y	Table 1	Table 1
602	Rogers et al. 2012 Evolution	BC Little Campbell marine female x BC Paq, Graham, Hoggan, Cranby lake male crosses	marine_freshwater	Posterior extent of ectocorocoid (y)	body shape	8.62	chrIX	Y	Table 1	Table 1
603	Rogers et al. 2012 Evolution	BC Little Campbell marine female x BC Paq, Graham, Hoggan, Cranby lake male crosses	marine_freshwater	Anterior insertion of second dorsal spine (x)	body shape	12.83	chrVII	Y	Table 1	Table 1
604	Rogers et al. 2012 Evolution	BC Little Campbell marine female x BC Paq, Graham, Hoggan, Cranby lake male crosses	marine_freshwater	Posterior insertion of anal fin (y)	body shape	8.9	chrVII	N	Table 1	Table 1
605	Rogers et al. 2012 Evolution	BC Little Campbell marine female x BC Paq, Graham, Hoggan, Cranby lake male crosses	marine_freshwater	Snout length	body shape	6.87	chrVII	Y	Table 1	Table 1
606	Rogers et al. 2012 Evolution	BC Little Campbell marine female x BC Paq, Graham, Hoggan, Cranby lake male crosses	marine_freshwater	Eye diameter	body shape	8.85	chrVIII	N	Table 1	Table 1
607	Rogers et al. 2012 Evolution	BC Little Campbell marine female x BC Paq, Graham, Hoggan, Cranby lake male crosses	marine_freshwater	dorso-ventral opercle length	feeding	8.17	chrX	N	Table 1	Table 1
608	Rogers et al. 2012 Evolution	BC Little Campbell marine female x BC Paq, Graham, Hoggan, Cranby lake male crosses	marine_freshwater	dorso-ventral opercle length	feeding	10.3	chrXI	N	Table 1	Table 1
609	Rogers et al. 2012 Evolution	BC Little Campbell marine female x BC Paq, Graham, Hoggan, Cranby lake male crosses	marine_freshwater	Posterior extent of maxilla (x)	body shape	8.23	chrXI	N	Table 1	Table 1
610	Rogers et al. 2012 Evolution	BC Little Campbell marine female x BC Paq, Graham, Hoggan, Cranby lake male crosses	marine_freshwater	Anteriodorsal extent of operculum (x)	body shape	7.57	chrXII	Y	Table 1	Table 1
611	Rogers et al. 2012 Evolution	BC Little Campbell marine female x BC Paq, Graham, Hoggan, Cranby lake male crosses	marine_freshwater	Anterior extent of ectocorocoid (y)	body shape	9.29	chrXII	Y	Table 1	Table 1
612	Rogers et al. 2012 Evolution	BC Little Campbell marine female x BC Paq, Graham, Hoggan, Cranby lake male crosses	marine_freshwater	Anterior insertion of second dorsal spine (x)	body shape	11.07	chrXII	N	Table 1	Table 1
613	Rogers et al. 2012 Evolution	BC Little Campbell marine female x BC Paq, Graham, Hoggan, Cranby lake male crosses	marine_freshwater	body depth	body shape	9.04	chrXII	N	Table 1	Table 1
614	Rogers et al. 2012 Evolution	BC Little Campbell marine female x BC Paq, Graham, Hoggan, Cranby lake male crosses	marine_freshwater	Dorsal extent of preopercular (x)	body shape	9.6	chrXII	Y	Table 1	Table 1
615	Rogers et al. 2012 Evolution	BC Little Campbell marine female x BC Paq, Graham, Hoggan, Cranby lake male crosses	marine_freshwater	Dorsal extent of preopercular (y)	body shape	8.95	chrXII	Y	Table 1	Table 1
616	Rogers et al. 2012 Evolution	BC Little Campbell marine female x BC Paq, Graham, Hoggan, Cranby lake male crosses	marine_freshwater	lateral opercle length	feeding	7.66	chrXII	Y	Table 1	Table 1
617	Rogers et al. 2012 Evolution	BC Little Campbell marine female x BC Paq, Graham, Hoggan, Cranby lake male crosses	marine_freshwater	Posterior extent of ectocorocoid (x)	body shape	7.72	chrXII	Y	Table 1	Table 1
618	Rogers et al. 2012 Evolution	BC Little Campbell marine female x BC Paq, Graham, Hoggan, Cranby lake male crosses	marine_freshwater	Posterior insertion of anal fin (y)	body shape	10.05	chrXII	N	Table 1	Table 1
619	Rogers et al. 2012 Evolution	BC Little Campbell marine female x BC Paq, Graham, Hoggan, Cranby lake male crosses	marine_freshwater	Ectocorocoid length	defence	10.5	chrXIII	N	Table 1	Table 1
620	Rogers et al. 2012 Evolution	BC Little Campbell marine female x BC Paq, Graham, Hoggan, Cranby lake male crosses	marine_freshwater	Posterior extent of ectocorocoid (y)	body shape	10.67	chrXIII	Y	Table 1	Table 1
621	Rogers et al. 2012 Evolution	BC Little Campbell marine female x BC Paq, Graham, Hoggan, Cranby lake male crosses	marine_freshwater	Posterior insertion of dorsal fin (y)	body shape	8.8	chrXIII	Y	Table 1	Table 1
622	Rogers et al. 2012 Evolution	BC Little Campbell marine female x BC Paq, Graham, Hoggan, Cranby lake male crosses	marine_freshwater	Anterior extent of nasal (y)	body shape	7.99	chrXIV	Y	Table 1	Table 1
623	Rogers et al. 2012 Evolution	BC Little Campbell marine female x BC Paq, Graham, Hoggan, Cranby lake male crosses	marine_freshwater	Posterioventral extent of preopercular (y)	body shape	7.74	chrXIV	N	Table 1	Table 1
624	Rogers et al. 2012 Evolution	BC Little Campbell marine female x BC Paq, Graham, Hoggan, Cranby lake male crosses	marine_freshwater	Ventral extent of operculum (y)	body shape	9.79	chrXIX	Y	Table 1	Table 1
625	Rogers et al. 2012 Evolution	BC Little Campbell marine female x BC Paq, Graham, Hoggan, Cranby lake male crosses	marine_freshwater	Anterior extent of premaxilla (x)	body shape	6.34	chrXVI	N	Table 1	Table 1
626	Rogers et al. 2012 Evolution	BC Little Campbell marine female x BC Paq, Graham, Hoggan, Cranby lake male crosses	marine_freshwater	body depth	body shape	9.59	chrXVI	Y	Table 1	Table 1
627	Rogers et al. 2012 Evolution	BC Little Campbell marine female x BC Paq, Graham, Hoggan, Cranby lake male crosses	marine_freshwater	Anterior insertion of second dorsal spine (x)	body shape	9.49	chrXVII	Y	Table 1	Table 1
628	Rogers et al. 2012 Evolution	BC Little Campbell marine female x BC Paq, Graham, Hoggan, Cranby lake male crosses	marine_freshwater	Anterior extent of orbit (x)	body shape	8.98	chrXVIII	Y	Table 1	Table 1
629	Rogers et al. 2012 Evolution	BC Little Campbell marine female x BC Paq, Graham, Hoggan, Cranby lake male crosses	marine_freshwater	body depth	body shape	10.61	chrXVIII	N	Table 1	Table 1
630	Rogers et al. 2012 Evolution	BC Little Campbell marine female x BC Paq, Graham, Hoggan, Cranby lake male crosses	marine_freshwater	Posterior extent of caudal peduncle (x)	body shape	10.45	chrXVIII	N	Table 1	Table 1
631	Rogers et al. 2012 Evolution	BC Little Campbell marine female x BC Paq, Graham, Hoggan, Cranby lake male crosses	marine_freshwater	Pelvic girdle length	defence	11.72	chrXX	Y	Table 1	Table 1
632	Rogers et al. 2012 Evolution	BC Little Campbell marine female x BC Paq, Graham, Hoggan, Cranby lake male crosses	marine_freshwater	Anterior insertion of third dorsal spine (y)	body shape	9.97	chrXXI	N	Table 1	Table 1
633	Shapiro et al. 2004 Nature	JP Pacific Ocean marine female x BC Paxton benthic male cross	marine_freshwater	Pelvic girdle length	defence	5.6	chrI	Y	Table 1	Shapiro et al. 2004 Nature
634	Shapiro et al. 2004 Nature	JP Pacific Ocean marine female x BC Paxton benthic male cross	marine_freshwater	Pelvic girdle length	defence	11.1	chrII	Y	Table 1	Shapiro et al. 2004 Nature
635	Shapiro et al. 2004 Nature	JP Pacific Ocean marine female x BC Paxton benthic male cross	marine_freshwater	Pelvic spine length	defence	7.6	chrII	Y	Table 1	Shapiro et al. 2004 Nature
636	Shapiro et al. 2004 Nature	Japan marine female X BC Paxton benthic male cross	marine_freshwater	Ascending branch height	defence	44.5	chrVII	Y	Table 1	Song ‎2010 Jounal of structual biology
637	Shapiro et al. 2004 Nature	Japan marine female X BC Paxton benthic male cross	marine_freshwater	Pelvic assymmetry	defence	31.5	chrVII	Y	Table 1	Bell 2007 Journal of molecular and deveplomental evolution
638	Shapiro et al. 2004 Nature	Japan marine female X BC Paxton benthic male cross	marine_freshwater	Pelvic girdle length	defence	46.9	chrVII	Y	Table 1	Shapiro et al. 2004 Nature
639	Shapiro et al. 2004 Nature	JP Pacific Ocean marine female x BC Paxton benthic male cross	marine_freshwater	Ascending branch height	defence	6.6	chrX	Y	Table 1	Song ‎2010 Jounal of structual biology
640	Wark et al. 2012 G3	BC Paxton benthic female x JP Pacific Ocean marine male cross	marine_freshwater	lateral line: neuromast number supratemporal	behaviour and sensory system	11.8	chrIV	NA	Table 1	Figure 1
641	Wark et al. 2012 G3	BC Paxton benthic female x JP Pacific Ocean marine male cross	marine_freshwater	lateral line: neuromast pattern main trunk line posterior	behaviour and sensory system	64.8	chrIV	Y	Table 1	Wark et al. 2012 G3
642	Wark et al. 2012 G3	BC Paxton benthic female x JP Pacific Ocean marine male cross	marine_freshwater	lateral line: neuromast number mandibular	behaviour and sensory system	8.7	chrV	N	Table 1	Figure 1
643	Wark et al. 2012 G3	BC Paxton benthic female x JP Pacific Ocean marine male cross	marine_freshwater	lateral line: neuromast number supratemporal	behaviour and sensory system	10	chrV	NA	Table 1	Figure 1
644	Wark et al. 2012 G3	BC Paxton benthic female x JP Pacific Ocean marine male cross	marine_freshwater	lateral line: neuromast total number	behaviour and sensory system	10.9	chrV	Y	Table 1	Figure 1
645	Wark et al. 2012 G3	BC Paxton benthic female x JP Pacific Ocean marine male cross	marine_freshwater	lateral line: neuromast number supraorbital	behaviour and sensory system	8.9	chrVIII	NA	Table 1	Figure 1
646	Wark et al. 2012 G3	BC Paxton benthic female x JP Pacific Ocean marine male cross	marine_freshwater	lateral line: neuromast number caudal fin	behaviour and sensory system	14.1	chrXI	N	Table 1	Figure 1
647	Wark et al. 2012 G3	BC Paxton benthic female x JP Pacific Ocean marine male cross	marine_freshwater	lateral line: neuromast number main trunk line anterior	behaviour and sensory system	8.7	chrXI	N	Table 1	Figure 1
648	Wark et al. 2012 G3	BC Paxton benthic female x JP Pacific Ocean marine male cross	marine_freshwater	lateral line: neuromast number oral	behaviour and sensory system	7.9	chrXI	N	Table 1	Figure 1
649	Wark et al. 2012 G3	BC Paxton benthic female x JP Pacific Ocean marine male cross	marine_freshwater	lateral line: neuromast number supratemporal	behaviour and sensory system	11.7	chrXII	NA	Table 1	Figure 1
650	Wark et al. 2012 G3	BC Paxton benthic female x JP Pacific Ocean marine male cross	marine_freshwater	lateral line: neuromast number main trunk line anterior	behaviour and sensory system	13.9	chrXIII	Y	Table 1	Figure 1
651	Wark et al. 2012 G3	BC Paxton benthic female x JP Pacific Ocean marine male cross	marine_freshwater	lateral line: grooves	behaviour and sensory system	9.1	chrXXI	Y	Table 1	Figure 1
652	Wark et al. 2012 G3	BC Paxton benthic female x JP Pacific Ocean marine male cross	marine_freshwater	lateral line: neuromast number main trunk line posterior	behaviour and sensory system	36	chrXXI	Y	Table 1	Figure 1
653	Wark et al. 2012 G3	BC Paxton benthic female x JP Pacific Ocean marine male cross	marine_freshwater	lateral line: neuromast pattern main trunk line anterior	behaviour and sensory system	39.6	chrXXI	Y	Table 1	Wark et al. 2012 G3
654	Wark et al. 2012 G3	BC Paxton benthic female x JP Pacific Ocean marine male cross	marine_freshwater	lateral line: neuromast pattern main trunk line posterior	behaviour and sensory system	12.8	chrXXI	Y	Table 1	Wark et al. 2012 G3
655	Wark et al. 2012 G3	BC Paxton benthic female x JP Pacific Ocean marine male cross	marine_freshwater	lateral line: neuromast pattern main trunk line posterior (plates only)	behaviour and sensory system	25.3	chrXXI	Y	Table 1	Wark et al. 2012 G3

## Sheet: chi-square test 
Chr	Num of QTL with effects in expected direction (Y)	Num of QTL with effects in opposite direction (N)	Frequency of QTL with effects in expected direction	Standardized residual by chromosome length	Standardized residual by gene number	Chi square test by chromosome length	Chi square test by gene number
Chr1	37	17	0.685185	1.92183	2.49725	df = 20 X-square = 125.07 p-value < 2.2e-16	df = 20 X-square = 141.05 p-value < 2.2e-16
Chr2	5	14	0.263158	-5.55622	-4.63267
Chr3	5	2	0.714286	-4.37039	-5.01542
Chr4	79	12	0.868132	11.4932	13.6485
Chr5	14	3	0.823529	-0.609624	-1.41504
Chr6	2	5	0.285714	-5.5788	-5.02704
Chr7	51	9	0.85	5.32455	5.25445
Chr8	11	13	0.458333	-3.07658	-2.72033
Chr9	6	4	0.6	-4.70463	-4.85605
Chr10	6	4	0.6	-4.0854	-4.436
Chr11	6	10	0.375	-4.0096	-5.13683
Chr12	18	8	0.692308	-0.906952	-1.77967
Chr13	11	4	0.733333	-3.1241	-3.29465
Chr14	13	4	0.764706	-1.16893	-1.21881
Chr15	4	6	0.4	-4.61094	-4.65159
Chr16	44	7	0.862745	8.05845	8.91599
Chr17	23	3	0.884615	0.848109	0.137645
Chr18	12	7	0.631579	-1.45915	-1.21066
Chr19	8	6	0.571429	-4.02494	-4.54513
Chr20	45	9	0.833333	7.89869	7.715
Chr21	40	3	0.930233	7.83352	11.1852
