# Supplementary material for: Chromosomal Fusions Facilitate Adaptation to Divergent Environments in Threespine Stickleback
Source: Mol Biol Evol. 2021 Dec 15;39(2):msab358. doi: 10.1093/molbev/msab358 (PMC8826639; doi:10.1093/molbev/msab358)
Supplement: msab358_Supplementary_Data [file msab358_supplementary_data.zip › Supplementary Table S3.xlsx]

## Sheet: Transposition events
Chr	Number of transposed genes
Chr1	1
Chr2	1
Chr3	3
Chr4	1
Chr5	0
Chr6	0
Chr7	0
Chr8	0
Chr9	2
Chr10	3
Chr11	0
Chr12	2
Chr13	3
Chr14	0
Chr15	3
Chr16	2
Chr17	0
Chr18	0
Chr20	2
Chr21	1

## Sheet: chi-square test of duplication 
Chr	Observed	Expected	Standardized residual by chromosome length	Standardized residual by gene number	Chi squre test by chromosome length	Chi squre test by gene number
Chr1	60	84.7841	-4.228	-3.55609	X-squared = 103.24, df = 19, p-value = 1.379e-13	X-squared = 91.562, df = 19, p-value = 1.752e-11
Chr2	37	57.9159	-5.65138	-3.67571
Chr3	42	63.6213	-2.03361	-3.61167
Chr4	91	90.0251	-1.388	0.599408
Chr5	52	55.0633	1.34615	-0.263058
Chr6	32	48.8272	-4.5154	-3.19653
Chr7	104	94.5363	2.10189	1.91712
Chr8	39	58.4467	-3.97525	-3.37599
Chr9	67	65.8769	1.0674	0.582038
Chr10	120	59.7071	13.5507	12.0078
Chr11	103	70.2554	10.3737	6.21473
Chr12	44	72.71	-3.11638	-4.56045
Chr13	63	65.4788	0.377298	-0.0759138
Chr14	27	49.756	-4.26397	-4.38461
Chr15	24	53.4047	-5.41466	-5.53786
Chr16	96	54.8642	7.46244	8.58193
Chr17	64	68.2652	0.876726	-0.378026
Chr18	39	46.3062	-1.64901	-1.25661
Chr20	51	63.4886	-1.69543	-1.93674
Chr21	67	38.4116	3.20254	7.06135
