# Supplementary material for: Chromosomal Fusions Facilitate Adaptation to Divergent Environments in Threespine Stickleback
Source: Mol Biol Evol. 2021 Dec 15;39(2):msab358. doi: 10.1093/molbev/msab358 (PMC8826639; doi:10.1093/molbev/msab358)
Supplement: msab358_Supplementary_Data [file msab358_supplementary_data.zip › Supplementary Table S4.xlsx]

## Sheet: genomic island
Chr	Standardized residual by chromosome length	Standardized residual by gene number	Chi squre test by chromosome length	Chi squre test by gene number
Chr1	-54.535	-46.23	X-squared=16419,df=19,p-value <2.2e-16	X-squared=13841,df=19,p-value <2.2e-16
Chr2	-45.9165	-19.3952
Chr3	-6.17187	-26.8262
Chr4	21.166	47.6994
Chr5	12.3367	-6.97716
Chr6	-68.474	-53.5075
Chr7	122.075	119.269
Chr8	-25.9103	-17.8964
Chr9	45.3288	38.7908
Chr10	-20.716	-31.3212
Chr11	133.616	82.1596
Chr12	17.1181	-4.24331
Chr13	-41.3005	-45.9019
Chr14	-59.0085	-60.4265
Chr15	-75.9824	-77.4023
Chr16	-4.80131	5.12083
Chr17	2.42892	-12.3493
Chr18	-65.3581	-61.5602
Chr20	90.0362	85.8331
Chr21	-12.1138	26.1646

## Sheet: Pi
Chr	Lake Washington (freshwater)				Puget Sound (marine)
	Standardized residual by chromosome length	Standardized residual by gene number	Chi squre test by chromosome length	Chi squre test by gene number	Standardized residual by chromosome length	Standardized residual by gene number	Chi squre test by chromosome length	Chi squre test by gene number
Chr1	2.56308	3.69687	X-squared = 449.65, df = 19, p-value < 2.2e-16	X-squared = 489.94, df = 19, p-value < 2.2e-16	-2.05975	-1.0626	X-squared = 63.988, df = 19, p-value = 8.909e-09	X-squared = 80.597, df = 19, p-value = 1.467e-09
Chr2	-8.30882	-5.77765			5.32625	9.41123
Chr3	-8.23215	-9.88615			1.81306	-0.641842
Chr4	24.9924	29.5947			-2.88051	-0.318005
Chr5	-5.04747	-6.67586			2.3254	0.148906
Chr6	-10.5355	-9.15509			5.52003	8.21039
Chr7	20.9028	20.5466			-6.63557	-6.82309
Chr8	5.30185	6.44596			-3.98707	-3.14893
Chr9	0.144617	-0.474074			3.92863	3.2335
Chr10	-10.1266	-10.9384			-1.0714	-2.28169
Chr11	4.18057	-0.124529			-1.72555	-5.28123
Chr12	1.51651	-0.800639			-3.65847	-5.60958
Chr13	-9.09051	-9.50538			4.28859	3.61313
Chr14	-9.80617	-9.93446			0.530181	0.322387
Chr15	-10.6933	-10.8286			-2.84676	-3.04533
Chr16	-4.02734	-3.07945			0.426537	1.54656
Chr17	-5.16649	-6.49952			4.3242	2.49221
Chr18	-5.77741	-5.33524			5.48862	6.17817
Chr20	8.67603	8.22966			-1.25292	-1.58481
Chr21	5.61625	10.9755			-4.88426	-1.34225

## Sheet: w-iHS
Chr	Lake Washington (freshwater)				Puget Sound (marine)
	Standardized residual by chromosome length	Standardized residual by gene number	Chi squre test by chromosome length	Chi squre test by gene number	Standardized residual by chromosome length	Standardized residual by gene number	Chi squre test by chromosome length	Chi squre test by gene number
Chr1	1.25464	2.34975	X-squared = 39.213, df = 19, p-value = 0.004145	X-squared = 56.437, df = 19, p-value = 1.397e-05	-2.64917	-1.66945	X-squared = 70.095, df = 19, p-value = 8.871e-08	X-squared = 115.72, df = 19, p-value = 6.952e-16
Chr2	2.94129	6.7546			0.698576	4.25638
Chr3	0.605069	-1.75355			-4.35323	-6.31655
Chr4	-4.85993	-2.4426			6.81461	10.0876
Chr5	-1.85189	-3.71787			2.16425	-0.000266641
Chr6	0.951863	3.26964			-3.58193	-1.63402
Chr7	-5.37161	-5.56689			2.16815	1.92665
Chr8	4.02632	5.12842			-1.18804	-0.257683
Chr9	-1.80764	-2.38689			1.8233	1.1707
Chr10	5.24136	3.75338			-3.9061	-4.99166
Chr11	-2.17756	-5.67587			-3.98232	-7.25158
Chr12	-2.26442	-4.31415			-5.04914	-6.90187
Chr13	1.05462	0.442122			-4.24878	-4.75798
Chr14	2.26891	2.04774			1.31994	1.10607
Chr15	1.11343	0.882926			-2.23912	-2.44259
Chr16	-1.01386	0.0505002			-2.45076	-1.44194
Chr17	3.89591	2.08643			5.61097	3.71135
Chr18	2.93289	3.56633			9.01908	9.78613
Chr20	-1.39353	-1.7238			-0.549348	-0.889358
Chr21	-2.91928	0.962859			3.62441	8.63902

## Sheet: w-XPEHH
Chr	Standardized residual by chromosome length	Standardized residual by gene number	Chi squre test by chromosome length	Chi squre test by gene number
Chr1	2.08687	3.20658	X-squared = 49.991, df = 19, p-value = 0.0001315	X-squared = 52.427, df = 19, p-value = 5.709e-05
Chr2	0.172245	3.67008
Chr3	0.454235	-1.89236
Chr4	-3.54131	-1.02726
Chr5	6.04267	3.58991
Chr6	-1.97706	0.101782
Chr7	-4.56549	-4.76571
Chr8	1.34277	2.35649
Chr9	4.77294	4.06076
Chr10	-2.11727	-3.28155
Chr11	-0.0653799	-3.83174
Chr12	-4.35422	-6.25612
Chr13	-2.57932	-3.12104
Chr14	2.90232	2.67629
Chr15	0.960652	0.731381
Chr16	-1.30152	-0.248277
Chr17	8.91243	6.83933
Chr18	-0.247857	0.315751
Chr20	-1.67465	-2.00168
Chr21	-2.76788	1.14047
