# Supplementary material for: Chromosomal Fusions Facilitate Adaptation to Divergent Environments in Threespine Stickleback
Source: Mol Biol Evol. 2021 Dec 15;39(2):msab358. doi: 10.1093/molbev/msab358 (PMC8826639; doi:10.1093/molbev/msab358)
Supplement: msab358_Supplementary_Data [file msab358_supplementary_data.zip › Supplementary Table S5.xlsx]

## Sheet: Model comparison
Model	Maximum estimated likelihood	Maximum observed likelihood	delta Likelihood	AIC	delta AIC
1		-4.6536e+06
2	-4.70929e+06		55695.7	2.16871e+07	-145014
3	-4.71871e+06		65110.6	2.17305e+07	-188374
4	-4.7095e+06		55902.1	2.16881e+07	-145963
5	-4.70924e+06		55645.1	2.16869e+07	-144776
6	-4.69571e+06		42109.4	2.16245e+07	-82446.1
7	-4.69705e+06		43452.7	2.16307e+07	-88634.1
8	-4.67927e+06		25674.5	2.15489e+07	-6762.4
9	-4.6778e+06		24205.2	2.15421e+07	0
10	-4.68157e+06		27967	2.15594e+07	-17316
11	-4.70977e+06		56170.3	2.16893e+07	-147197
12	-4.67783e+06		24231.9	2.15422e+07	-124.861
13	-4.678e+06		24399.8	2.1543e+07	-898.429

## Sheet: Confidence Interval
Parameter	Median	95% CI lower bound	95% CI upper bound
Ne of Lake Washington population	3775	2650	9485
Ne of Puget Sound population	33111	23319	52400
Ne of ancestral population during bottleneck	27713	7119	52341
Ne of ancestral population before bottleneck	74827	50673	128936
Time of the change in migration regimes	111	107	453
Time of the start of bottleneck	24485	13859	40898
Early migrants from Lake Wasington population to Puget Sound population	0.96	0.34	1.21
Early migrants from Puget Sound population to Lake Wasington population	0.03	0.015	0.8
Recent migrants from Lake Wasington population to Puget Sound population	31.42	8.04	35.97
Recent migrants from Puget Sound population to Lake Wasington population	6.73	0.03	13.4
